# Supplementary material for: Identifying individual-specific microbial DNA fingerprints from skin microbiomes
Source: Front Microbiol. 2022 Oct 6;13:960043. doi: 10.3389/fmicb.2022.960043 (PMC9583911; doi:10.3389/fmicb.2022.960043)
Supplement: Supplementary file 1 [file Data_Sheet_1.ZIP]

Archive with 4 entries (4 files):
- Supplementary 3 fingerprints.fasta.txt
- Supplementary 3 fingerprints.xls
- Supplementary Note.docx
- Supplementary Table 1,2,3.xlsx
