# Supplementary material for: Identifying individual-specific microbial DNA fingerprints from skin microbiomes
Source: Front Microbiol. 2022 Oct 6;13:960043. doi: 10.3389/fmicb.2022.960043 (PMC9583911; doi:10.3389/fmicb.2022.960043)
Supplement: Supplementary file 1 [file Data_Sheet_1.ZIP › Supplementary 3 fingerprints.fasta.txt]

>HV01_contigs1	len=38
CCGGCACTAGCAAAAAAGAAAGCGACGCACGAGAAGAT
>HV02_contigs1	len=39
CTCAAGACATCAAATGCCTTAGAAGAACCATCTGCAACT
>HV03_contigs1	len=49
GCATCAGCGCACACCCAAATCGGATGAAACTCGTCAGTCAAACCATTAA
>HV04_contigs1	len=37
AAGCAAGCCTGCCATTGCTACCAACAGCAAGCCAATC
>HV05_contigs1	len=34
GATCATTGCACTCTTTGAGGAGTACCGTAGTAAA
>HV05_contigs2	len=37
CTAAGGGAATTAAAAAGAATCAATCCGAATATAATGG
>HV06_contigs1	len=69
ACGGGAAAGATTATCGTCTGGTCATCACAGTCACCGACGAGGTCACCACGTGCGTCATCGAACGCATCC
>HV07_contigs1	len=1943
CTCAACCACCGTACAACCACAATGATCATGATACTTCGAACCAAACGGACGCCTACCGGCACGCTTATGACGCCGCGTATGACCAGTAGTAAGCGCCCTTTCCTTAGTCGTATAATCCGACCTCGTAGCCAACATGGCACAAAAAGCACACGGATCACCATCCGTCACCCTGCGCCACGACCTACCCTGCGCACCCGCAGACCACTCAACCGTGTCACGGCCAGCATTCATGACAGCCCGATTAACACCCGCCGCCATCGCACCAATCGTATCCTTCGCCCTATCAGGGTCACTATTCATCATCTTCATAGTCGAAAACGACCTAGCCAACGCGGCGGCAGCATCAAACTCGTCATACACAATCAAACCAGGATCAACACCATTCAACCGGCGAAAATCTTGCACGAATTTAGCTGCCATAGCTGCTGAACCATCATGGCCGGCACGCTCCAACTCCACACACAAACGAACATACTGCGTGTCACCCATCCTGCCGGCACGCCACAAACGACCAAGCTCGGCATAATAGCCCGCATACTTCCCGGCAAAACGAATCGCCTGCCGCTGATACCCGGTAGCAGCAAGCCTCGCCTCAACCCCCGAAGCCATCACCTATCAAACCTCGTTAGTTTGACGCGATATAGCCCCAGCCAGTGCCGCCAACGGATCCGACGACTCGGCACGATGACGCATCACAGCCTCAACCTGCACATCATCAAGCCCCAACATCTCCAACACCGTACGAGAATCAGCAGGCAAAATACCGGCACCCACAAGCTTCGTCACAGCATCAGCCGTAGCCGCCCGGGTAGGCGTCGAAGCATCACGCCAACGCAAACCCACATCACCGAAAAACGCGGCCTCATCAACACGAGAATCAAGCGCCCTGGCAGCCAGGAAACCAACCGACAGCCAGCCCTGACCAAACGACGTCTGACGCCGCTCAGCACGCTTCACAAGCCGAGATTCCTCGGCAGCCAAAGCCTCCCCACTAGGTGGGTTAGACGTGATAAACCCGAAATAGCGTTCCGGAACAGCCGCCTCACCCGCAGTCAACTGCGCCAACAACCGCATCTGATCCGAATACGGTGTAGGAGAATTGACAGGAAACGACCCCACATTCGGGGTATCACCGTCATCATCCTTATCCACAGCCCACACAGAAGCCATCGACAAGACCCAGCCAGGCTGCGAAAACTCGTCAGCCGACACACCCGTCACCCAACGCTGAGGATACGCATAAAAATCACGATTCACAGACTGCCCCAACAGTGTGCGCACAGCCTCATCCGTGTAAGCCCTAATAGACCTCGTAATCTCCGAACGGCCATCAATCCTAGAAGTACGGCGACGATTCACAACAGGCACCAACGGAACCGCCCCAAGACTATTCACAATACGGCCCGTCTCAACCCATTCACGCGAACCCCGCCGCTCCACCTGAACAATCACATCAGGCAACAACAACTCAGCCTCAACAACCTCAGGATCACACGTCTGCTGCACCACAAGGCCAGCATCCAAACGAGACCCGTCAGCCGAAAACCGGCCAGTACAATTCTTCGGCGACTGCGGACGAACCAACACCGACCCATCCCCCTGGGGAATAACAGCCACAAACGACAACCCAAAAATCAGCGCATCCAAATGCACATCACACGACGCCGTAGCAAGCCGATTCGCAGCATACACACCATCCAAGCCGTAGCCGTCACCATTAGTCCAGCCAAGCCAATCCAGACGCTCCTCCAAAGCATCCACAGCTATACCAGGCCACGACACCACAGTCTGCACACGCTGCAACTCCGGAGGAATAGCCACCCCCAAATCACGCACCCGATTAGAGCCCTCATAGTAGCCCTCAATACGGCAATGCCACGAAGACAACCTTTGGATACGATCGTACATGCCCTCAATCCTGTCTCTTATACACATCTGACGCT
>HV08_contigs1	len=1839
TGTATAAGAGACAGGTCCCGTACGGGGCATCCTTTACACATTGTGGTGACATGGGGGACGAAGATGCCCTCGCTGATTCCTTTCATTGCTTGACTGTACATGGATGATACATGCCGGTAGGTGTTGTTGTCAAGATCGTACAGTTCGGTGGCTGTGCCCTCGGTTGGCGATGTGGTGTTAGTGCGGCTGGTGGCGGGGGTCCAAAACATGCCTTTCGTCACCTGGATGCCATTCTGGGCGAGCATGTACCGGTAGGTATGCAACTGCATAGCATCAACCGGCAGTCGACCGGTTTTGAGGTCGAGGATGAATGTTTCGCCGGTGTTGGTGTCGGTGAAGACACGGTCGATGTAGCCAACAATCTTGGTGCCGTCCTGGAGTGTGGTTTCGACTGGATATTCGATGCCTGGCTGGCCGTCCAAAACCGCGGTGTGGTATTGTGGATGGTTTGTGCGCCACTGTTTCCACCTGTCGACGAAGATGGGGCCATAGTGCATCCACCAGTCGTAGTCTTTTTTGTTGGGGCCTCCGGTTTCGCACATGTTTTTGCACACTCTGCCGGAGGGTTTGATTTGGGTGCCCTCTTCTTTGACTAGGGCGATTTGGGTGTCGAAAACATTGTTGAAGGATGAGAGTTTATCGGGTATTTCGGGGTATTCTGCGGGATTGTACAGGTGGAGGTCGTATTGTTCGGTGATGTGGTGTATAGCACTGCCGGCGATGGTGGCGTACCAGGTGTGGTGTTGTGCATGGTAGCCGTGGGATAGGCGCCATTTTTCTCCGCATTCGGCCCACTGGGACAGGGAACTGTAGGAGATGTGGCCTGGATGGTTGATGGTTTTCGGGTGTTGTGCTAAAGGCATGTTAGTTGTTTTTGTTCCATGGGTTGCGGGTGTCTAATCCGGTGTCATGCTGCTGGTAGGCGAGGAGTGCGAGGCAGTGCCAGGCGGCGTGTGCCAGGTGGGGTAGCCCGGATTCATCGTCGAGGTTGTGTCCTTGCTGCCAGGCTAGCAGGTGCCTATAGAGGGCGTCAACACTGTGGCTCCACGGGTATCCTCCGGTCCAGTTGTTGTCGCCGTATTTGGTGGCGCCGTATCCGGCTACTTCGCCGAGCGAGTGGAGGGATGCGGGGTCGATGAGGGAGAGCCTGCACAGTTTCAATTCTTTTCGGGCTCCGGTGTTTGGGTCGGTGTACATGCTGGTGGGCTGGTCCATGGGGTGTGCTCCTTAGGGGTTGGTTACTGGTTGTTGTTGTGGGCTAGGGCTACGGCGAGAATAATGATGGCGAGGGTTTCAGCAATAAGTATGGGTGTTGTGATCATTTGGTGTTGTGGGGATTGTAGGTGAGGGTTGATGCACCTAGAAGCGATGCGAGGGCGCATGCGGCGATGATGGCGAGGGCTGCCTTGTGTGGGGTGCCGGTGGCGTACATCCATGTGATGATGGCGCCTTGGATCCAGGCGAGGCTGGTGAAGAACGTTTCGTAACTGTGTAGCTCAATGTTGTTGTTGGGTGTGTTCATGCTTGCTCCTGAAGAATGGTGTTGATGGTTTTATAAATGTTGTACAGGTCGGTTTCAATAGATAACAGTTGGTGGATTTCGTGGTCGAGGTTGATGTCTGGGTTGAGGGTGTTTATGCGGGAGGCAATATCGGTGGCTGTGCGTAGTGTGCCGCCAGTGTGGTGAATAATGTGTGCCGTATCGGCGAGGCCGGTGGTGACAGCATAGTGGGAGAGGAGAGGCATAGCGGTCCTTGGCGGGTTACTGTTGCGGGTTGATGTTGAGGTCGGTGACGTGCGGTGAGCTTTCTGTTCCGGTGACGAGGCAGTGAACAGTGA
>HV09_contigs1	len=330
GGTGGGGCAGTTATCGTGAGTATCGGGCACGCCGTCGCCGTCTCGGGTGACCTGGATTGGGAAGGTAAGAGTGTCACTGGTGCCGGTGGTATCGGTGATGCGCAAATGTGCCTGGTATGTTCCGATTCGGGTGAGGGTGCGGGTGATCTCAGGTGTAGCACTATCGATTTCGTAGTGTCCGTCACCGTCTAAGTCCCATTGCCAGTGGCAGATGTGGCCGAAGGCTGTATACGACGAGGACGCGTCTAGGCTCAACGGGTTACCCCGGCGCACCTGGCTTTGACCGATCACCGCGGCACGCATCCGCACCCCCGGCACCGAGGCCAACTG
>HV10_contigs1	len=969
TGTTTGGGCTGATGCCGAGCCCCTCAAGGGCTCGGTGCTAAGTCCATCAGTGCTAAGACCTTAAGGTGGACTTAAGTACCTCAGGTGTGAAGGCTGACGCTCCCCCTTCTTTCTTTTACCGTGTCCTTCTTCCCCCACAGTATCCCACACTGTCCACATAGTGCAGGCTTAGCTAAGCAGGATAGAGGCTGGTGATCTGTGTCTGGAGAGCGGATCGTGTATCAGTCTCCTGGAGGCGTCTAGAATCGATCAGAATATGCTGGGGGTATAAATACCTAGGGTTGAGGGTGTAAGAGCCTTAGAGGGCCCTTTAAAGGCCGTACAGTGACATTCCTGTCCCTGGTGCCATCTGCAGGATGGGCTAGTGGGTGTCTATGATGCCCCTAGAGTCTCGGCGATGTGACATATCTCATACGGACGGAGAGTCCCTCCAGACACCCGTACCACCGGACCGTCCAGCGCTCTCGACTGGACACCCTCTTCCAATCCATGCCACCTGCCATACCACCCTCCATCCAGAAATACTCCTCAGTGCCACAGAAAGGGGCCTAGAATCGATTAGCAGGGCCAACCCTATATAATCCTACCCCCAGAAGATTTGAGACGCTGAGAGAGGCAATAAAGGTTTAAGTGAGATACGCCACATCCCATGCCACATCCATAGGAAACGCTCACTGGGTTTGAGCGCAGCCTTGACTGTGGAGTCGCAGCCCGCACACTCTAGAAACCACAACAACCCCCTACACCACCGAAAGGAGCACACCAATGGATGGCACACTCATCACCCCATCCATCATCAGCCTCTATGGGCAGACAGAAATCAACCCACTCCACCCCGCACACCTGGCAGGATGTGACATAGGCAACACCCACACGTCTATCATCTGCCGCCTATACCGTGCCAAAGTCGAGGAAGCCGTCCGGCTTATCCGGCCCGACTGGACTATCACTCTCGACGGCGCCATATAC
>HV11_contigs1	len=78
CACCTGGTAGGTCATTAGCGCTCGATCCATATCCAGGTCCCCCGACTCGGTCGGGATAATAACCACATCAGCAACCTC
>HV12_contigs1	len=41
CTGCGACAGGATTACTGATCCTGAGGCTCGTTTGCCGCCGC
