# Supplementary material for: Identifying individual-specific microbial DNA fingerprints from skin microbiomes
Source: Front Microbiol. 2022 Oct 6;13:960043. doi: 10.3389/fmicb.2022.960043 (PMC9583911; doi:10.3389/fmicb.2022.960043)
Supplement: Supplementary file 1 [file Data_Sheet_1.ZIP › Supplementary Table 1,2,3.xlsx]

## Sheet: Supplementary Table1
The sample used in this study
file_name		Sample_ID	SRR_ID	reads_count	label	body_site
HV01_11-09-30_Ac-R_Ss_moist.fasta	HV01_11-09-30_Ac-R_Ss_moist	MET0001	SRR1620013	2401576	HV01	Ac-R
HV01_11-09-30_Al-R_Ss_sebaceous.fasta	HV01_11-09-30_Al-R_Ss_sebaceous	MET0002	SRR1620014	3708378	HV01	Al-R
HV01_11-09-30_Ba-null_Ss_sebaceous.fasta	HV01_11-09-30_Ba-null_Ss_sebaceous	MET0005	SRR1620016	7920938	HV01	Ba-null
HV01_11-09-30_Ch-R_Ss_sebaceous.fasta	HV01_11-09-30_Ch-R_Ss_sebaceous	MET0006	SRR1620017	3761027	HV01	Ch-R
HV01_11-09-30_Ea-R_Sw_sebaceous.fasta	HV01_11-09-30_Ea-R_Sw_sebaceous	MET0007	SRR1620018	5035253	HV01	Ea-R
HV01_11-09-30_Gb-null_Ss_sebaceous.fasta	HV01_11-09-30_Gb-null_Ss_sebaceous	MET0009	SRR1620020	10896130	HV01	Gb-null
HV01_11-09-30_Hp-R_Ss_dry.fasta	HV01_11-09-30_Hp-R_Ss_dry	MET0010	SRR1620021	2195791	HV01	Hp-R
HV01_11-09-30_Ic-R_Ss_moist.fasta	HV01_11-09-30_Ic-R_Ss_moist	MET0011	SRR1620022	8207207	HV01	Ic-R
HV01_11-09-30_Id-R_Ss_moist.fasta	HV01_11-09-30_Id-R_Ss_moist	MET0012	SRR1620023	2421011	HV01	Id-R
HV01_11-09-30_Mb-null_Ss_sebaceous.fasta	HV01_11-09-30_Mb-null_Ss_sebaceous	MET0013	SRR1620993	1304675	HV01	Mb-null
HV01_11-09-30_N-R_Sw_moist.fasta	HV01_11-09-30_N-R_Sw_moist	MET0014	SRR1620994	119194	HV01	N-R
HV01_11-09-30_Oc-null_Ss_sebaceous.fasta	HV01_11-09-30_Oc-null_Ss_sebaceous	MET0015	SRR1620995	10711786	HV01	Oc-null
HV01_11-09-30_Pc-R_Ss_moist.fasta	HV01_11-09-30_Pc-R_Ss_moist	MET0016	SRR1620996	2766103	HV01	Pc-R
HV01_11-09-30_Ra-R_Ss_sebaceous.fasta	HV01_11-09-30_Ra-R_Ss_sebaceous	MET0020	SRR1620998	7229920	HV01	Ra-R
HV01_11-09-30_Vf-R_Ss_dry.fasta	HV01_11-09-30_Vf-R_Ss_dry	MET0023	SRR1621001	2335294	HV01	Vf-R
HV01_13-12-18_Ac-R_Ss_moist.fasta	HV01_13-12-18_Ac-R_Ss_moist	MET0024	SRR1621002	2595855	HV01	Ac-R
HV01_13-12-18_Al-R_Ss_sebaceous.fasta	HV01_13-12-18_Al-R_Ss_sebaceous	MET0025	SRR1621003	1237022	HV01	Al-R
HV01_13-12-18_Ba-R_Ss_sebaceous.fasta	HV01_13-12-18_Ba-R_Ss_sebaceous	MET0026	SRR1621004	5683759	HV01	Ba-R
HV01_13-12-18_Ch-R_Ss_sebaceous.fasta	HV01_13-12-18_Ch-R_Ss_sebaceous	MET0027	SRR1621005	1164908	HV01	Ch-R
HV01_13-12-18_Ea-R_Sw_sebaceous.fasta	HV01_13-12-18_Ea-R_Sw_sebaceous	MET0028	SRR1621006	1155605	HV01	Ea-R
HV01_13-12-18_Fh-R_Ss_sebaceous.fasta	HV01_13-12-18_Fh-R_Ss_sebaceous	MET0049	SRR1622816	1138741	HV01	Fh-R
HV01_13-12-18_Hp-R_Ss_dry.fasta	HV01_13-12-18_Hp-R_Ss_dry	MET0050	SRR1622817	3956954	HV01	Hp-R
HV01_13-12-18_Ic-R_Ss_moist.fasta	HV01_13-12-18_Ic-R_Ss_moist	MET0051	SRR1622818	2805594	HV01	Ic-R
HV01_13-12-18_Id-R_Ss_moist.fasta	HV01_13-12-18_Id-R_Ss_moist	MET0052	SRR1622819	1584985	HV01	Id-R
HV01_13-12-18_Mb-R_Ss_sebaceous.fasta	HV01_13-12-18_Mb-R_Ss_sebaceous	MET0053	SRR1622820	3519458	HV01	Mb-R
HV01_13-12-18_Oc-R_Ss_sebaceous.fasta	HV01_13-12-18_Oc-R_Ss_sebaceous	MET0054	SRR1622821	1244650	HV01	Oc-R
HV01_13-12-18_Pc-R_Ss_moist.fasta	HV01_13-12-18_Pc-R_Ss_moist	MET0055	SRR1622822	529441	HV01	Pc-R
HV01_13-12-18_Ra-R_Ss_sebaceous.fasta	HV01_13-12-18_Ra-R_Ss_sebaceous	MET0057	SRR1622824	1443114	HV01	Ra-R
HV01_13-12-18_Vf-R_Ss_dry.fasta	HV01_13-12-18_Vf-R_Ss_dry	MET0062	SRR1622827	926052	HV01	Vf-R
HV01_14-01-24_Ac-R_Ss_moist.fasta	HV01_14-01-24_Ac-R_Ss_moist	MET0064	SRR1622828	3624664	HV01	Ac-R
HV01_14-01-24_Al-R_Ss_sebaceous.fasta	HV01_14-01-24_Al-R_Ss_sebaceous	MET0065	SRR1622829	553344	HV01	Al-R
HV01_14-01-24_Ba-R_Ss_sebaceous.fasta	HV01_14-01-24_Ba-R_Ss_sebaceous	MET0066	SRR1622833	4544357	HV01	Ba-R
HV01_14-01-24_Ch-R_Ss_sebaceous.fasta	HV01_14-01-24_Ch-R_Ss_sebaceous	MET0067	SRR1622834	374827	HV01	Ch-R
HV01_14-01-24_Ea-R_Sw_sebaceous.fasta	HV01_14-01-24_Ea-R_Sw_sebaceous	MET0068	SRR1622835	229060	HV01	Ea-R
HV01_14-01-24_Fh-R_Ss_sebaceous.fasta	HV01_14-01-24_Fh-R_Ss_sebaceous	MET0069	SRR1622836	750917	HV01	Fh-R
HV01_14-01-24_Hp-R_Ss_dry.fasta	HV01_14-01-24_Hp-R_Ss_dry	MET0070	SRR1622837	2417483	HV01	Hp-R
HV01_14-01-24_Ic-R_Ss_moist.fasta	HV01_14-01-24_Ic-R_Ss_moist	MET0073	SRR1622838	1052647	HV01	Ic-R
HV01_14-01-24_Id-R_Ss_moist.fasta	HV01_14-01-24_Id-R_Ss_moist	MET0074	SRR1622839	2069170	HV01	Id-R
HV01_14-01-24_Mb-R_Ss_sebaceous.fasta	HV01_14-01-24_Mb-R_Ss_sebaceous	MET0075	SRR1622840	4741340	HV01	Mb-R
HV01_14-01-24_Oc-R_Ss_sebaceous.fasta	HV01_14-01-24_Oc-R_Ss_sebaceous	MET0076	SRR1622841	3499556	HV01	Oc-R
HV01_14-01-24_Pc-R_Ss_moist.fasta	HV01_14-01-24_Pc-R_Ss_moist	MET0081	SRR1622842	4099694	HV01	Pc-R
HV01_14-01-24_Ra-R_Ss_sebaceous.fasta	HV01_14-01-24_Ra-R_Ss_sebaceous	MET0083	SRR1622844	4286733	HV01	Ra-R
HV01_14-01-24_Vf-R_Ss_dry.fasta	HV01_14-01-24_Vf-R_Ss_dry	MET0086	SRR1622847	2832864	HV01	Vf-R
HV02_11-10-04_Ac-R_Ss_moist.fasta	HV02_11-10-04_Ac-R_Ss_moist	MET0087	SRR1622848	3066677	HV02	Ac-R
HV02_11-10-04_Al-R_Ss_sebaceous.fasta	HV02_11-10-04_Al-R_Ss_sebaceous	MET0088	SRR1622849	1122421	HV02	Al-R
HV02_11-10-04_Ba-null_Ss_sebaceous.fasta	HV02_11-10-04_Ba-null_Ss_sebaceous	MET0089	SRR1622850	4152258	HV02	Ba-null
HV02_11-10-04_Ch-R_Ss_sebaceous.fasta	HV02_11-10-04_Ch-R_Ss_sebaceous	MET0090	SRR1622851	1348458	HV02	Ch-R
HV02_11-10-04_Ea-R_Sw_sebaceous.fasta	HV02_11-10-04_Ea-R_Sw_sebaceous	MET0091	SRR1622852	7171152	HV02	Ea-R
HV02_11-10-04_Gb-null_Ss_sebaceous.fasta	HV02_11-10-04_Gb-null_Ss_sebaceous	MET0092	SRR1622853	1508263	HV02	Gb-null
HV02_11-10-04_Hp-R_Ss_dry.fasta	HV02_11-10-04_Hp-R_Ss_dry	MET0093	SRR1622854	2353252	HV02	Hp-R
HV02_11-10-04_Ic-R_Ss_moist.fasta	HV02_11-10-04_Ic-R_Ss_moist	MET0094	SRR1622855	151227	HV02	Ic-R
HV02_11-10-04_Id-R_Ss_moist.fasta	HV02_11-10-04_Id-R_Ss_moist	MET0095	SRR1622856	2157868	HV02	Id-R
HV02_11-10-04_Mb-null_Ss_sebaceous.fasta	HV02_11-10-04_Mb-null_Ss_sebaceous	MET0096	SRR1622857	6731532	HV02	Mb-null
HV02_11-10-04_Oc-null_Ss_sebaceous.fasta	HV02_11-10-04_Oc-null_Ss_sebaceous	MET0100	SRR1622860	12746177	HV02	Oc-null
HV02_11-10-04_Pc-R_Ss_moist.fasta	HV02_11-10-04_Pc-R_Ss_moist	MET0102	SRR1622861	858845	HV02	Pc-R
HV02_11-10-04_Ra-R_Ss_sebaceous.fasta	HV02_11-10-04_Ra-R_Ss_sebaceous	MET0104	SRR1622863	209937	HV02	Ra-R
HV02_14-03-28_Ac-R_Ss_moist.fasta	HV02_14-03-28_Ac-R_Ss_moist	MET0108	SRR1622868	9236760	HV02	Ac-R
HV02_14-03-28_Al-R_Ss_sebaceous.fasta	HV02_14-03-28_Al-R_Ss_sebaceous	MET0133	SRR1622908	1189729	HV02	Al-R
HV02_14-03-28_Ba-R_Ss_sebaceous.fasta	HV02_14-03-28_Ba-R_Ss_sebaceous	MET0134	SRR1622910	24474705	HV02	Ba-R
HV02_14-03-28_Ch-R_Ss_sebaceous.fasta	HV02_14-03-28_Ch-R_Ss_sebaceous	MET0135	SRR1622912	6568393	HV02	Ch-R
HV02_14-03-28_Ea-R_Sw_sebaceous.fasta	HV02_14-03-28_Ea-R_Sw_sebaceous	MET0136	SRR1622914	3005525	HV02	Ea-R
HV02_14-03-28_Fh-R_Ss_sebaceous.fasta	HV02_14-03-28_Fh-R_Ss_sebaceous	MET0137	SRR1622916	10354488	HV02	Fh-R
HV02_14-03-28_Hp-R_Ss_dry.fasta	HV02_14-03-28_Hp-R_Ss_dry	MET0138	SRR1622918	9624682	HV02	Hp-R
HV02_14-03-28_Ic-R_Ss_moist.fasta	HV02_14-03-28_Ic-R_Ss_moist	MET0139	SRR1622920	1332823	HV02	Ic-R
HV02_14-03-28_Id-R_Ss_moist.fasta	HV02_14-03-28_Id-R_Ss_moist	MET0141	SRR1622922	18458894	HV02	Id-R
HV02_14-03-28_Mb-R_Ss_sebaceous.fasta	HV02_14-03-28_Mb-R_Ss_sebaceous	MET0142	SRR1622924	24260019	HV02	Mb-R
HV02_14-03-28_Oc-R_Ss_sebaceous.fasta	HV02_14-03-28_Oc-R_Ss_sebaceous	MET0143	SRR1622926	4640241	HV02	Oc-R
HV02_14-03-28_Pc-R_Ss_moist.fasta	HV02_14-03-28_Pc-R_Ss_moist	MET0144	SRR1622928	6562232	HV02	Pc-R
HV02_14-03-28_Ra-R_Ss_sebaceous.fasta	HV02_14-03-28_Ra-R_Ss_sebaceous	MET0156	SRR1622931	1959397	HV02	Ra-R
HV02_14-03-28_Vf-R_Ss_dry.fasta	HV02_14-03-28_Vf-R_Ss_dry	MET0159	SRR1622934	13321427	HV02	Vf-R
HV02_14-05-29_Ac-R_Ss_moist.fasta	HV02_14-05-29_Ac-R_Ss_moist	MET0160	SRR1622935	1316964	HV02	Ac-R
HV02_14-05-29_Al-R_Ss_sebaceous.fasta	HV02_14-05-29_Al-R_Ss_sebaceous	MET0161	SRR1622936	3859179	HV02	Al-R
HV02_14-05-29_Ba-R_Ss_sebaceous.fasta	HV02_14-05-29_Ba-R_Ss_sebaceous	MET0162	SRR1622937	5969095	HV02	Ba-R
HV02_14-05-29_Ch-R_Ss_sebaceous.fasta	HV02_14-05-29_Ch-R_Ss_sebaceous	MET0163	SRR1622938	19309432	HV02	Ch-R
HV02_14-05-29_Ea-R_Sw_sebaceous.fasta	HV02_14-05-29_Ea-R_Sw_sebaceous	MET0164	SRR1623045	20118170	HV02	Ea-R
HV02_14-05-29_Fh-R_Ss_sebaceous.fasta	HV02_14-05-29_Fh-R_Ss_sebaceous	MET0165	SRR1623046	2199020	HV02	Fh-R
HV02_14-05-29_Hp-R_Ss_dry.fasta	HV02_14-05-29_Hp-R_Ss_dry	MET0166	SRR1623047	4821545	HV02	Hp-R
HV02_14-05-29_Ic-R_Ss_moist.fasta	HV02_14-05-29_Ic-R_Ss_moist	MET0167	SRR1623048	520123	HV02	Ic-R
HV02_14-05-29_Id-R_Ss_moist.fasta	HV02_14-05-29_Id-R_Ss_moist	MET0168	SRR1623049	255037	HV02	Id-R
HV02_14-05-29_Mb-R_Ss_sebaceous.fasta	HV02_14-05-29_Mb-R_Ss_sebaceous	MET0169	SRR1623050	5144984	HV02	Mb-R
HV02_14-05-29_Oc-R_Ss_sebaceous.fasta	HV02_14-05-29_Oc-R_Ss_sebaceous	MET0170	SRR1623051	19390699	HV02	Oc-R
HV02_14-05-29_Pc-R_Ss_moist.fasta	HV02_14-05-29_Pc-R_Ss_moist	MET0171	SRR1623057	4648327	HV02	Pc-R
HV02_14-05-29_Ra-R_Ss_sebaceous.fasta	HV02_14-05-29_Ra-R_Ss_sebaceous	MET0173	SRR1623075	1079490	HV02	Ra-R
HV02_14-05-29_Vf-R_Ss_dry.fasta	HV02_14-05-29_Vf-R_Ss_dry	MET0176	SRR1623170	2002789	HV02	Vf-R
HV03_11-06-24_Ac-L:WGA_Ss_moist.fasta	HV03_11-06-24_Ac-L:WGA_Ss_moist	MET0177	SRR1623176	4844242	HV03	Ac-L
HV03_11-06-24_Ac-L_Ss_moist.fasta	HV03_11-06-24_Ac-L_Ss_moist	MET0178	SRR1623185	1737520	HV03	Ac-L
HV03_11-06-24_N-L:WGA_Sw_moist.fasta	HV03_11-06-24_N-L:WGA_Sw_moist	MET0179	SRR1623194	146004	HV03	N-L
HV03_11-09-30_Al-R_Ss_sebaceous.fasta	HV03_11-09-30_Al-R_Ss_sebaceous	MET0182	SRR1623215	4525468	HV03	Al-R
HV03_11-09-30_Ba-null_Ss_sebaceous.fasta	HV03_11-09-30_Ba-null_Ss_sebaceous	MET0183	SRR1623224	389246	HV03	Ba-null
HV03_11-09-30_Ch-R_Ss_sebaceous.fasta	HV03_11-09-30_Ch-R_Ss_sebaceous	MET0184	SRR1624786	444252	HV03	Ch-R
HV03_11-09-30_Ea-R_Sw_sebaceous.fasta	HV03_11-09-30_Ea-R_Sw_sebaceous	MET0185	SRR1624795	954584	HV03	Ea-R
HV03_11-09-30_Gb-null_Ss_sebaceous.fasta	HV03_11-09-30_Gb-null_Ss_sebaceous	MET0186	SRR1624804	927543	HV03	Gb-null
HV03_11-09-30_Ic-R_Ss_moist.fasta	HV03_11-09-30_Ic-R_Ss_moist	MET0187	SRR1624810	1664231	HV03	Ic-R
HV03_11-09-30_Mb-null_Ss_sebaceous.fasta	HV03_11-09-30_Mb-null_Ss_sebaceous	MET0188	SRR1624819	246801	HV03	Mb-null
HV03_11-09-30_N-R_Sw_moist.fasta	HV03_11-09-30_N-R_Sw_moist	MET0189	SRR1624828	238601	HV03	N-R
HV03_11-09-30_Oc-null_Ss_sebaceous.fasta	HV03_11-09-30_Oc-null_Ss_sebaceous	MET0190	SRR1624837	3796688	HV03	Oc-null
HV03_11-09-30_Pc-R_Ss_moist.fasta	HV03_11-09-30_Pc-R_Ss_moist	MET0191	SRR1624846	444017	HV03	Pc-R
HV03_11-09-30_Ra-R_Ss_sebaceous.fasta	HV03_11-09-30_Ra-R_Ss_sebaceous	MET0193	SRR1624864	1773228	HV03	Ra-R
HV03_13-12-20_Ac-R_Ss_moist.fasta	HV03_13-12-20_Ac-R_Ss_moist	MET0196	SRR1630952	1018067	HV03	Ac-R
HV03_13-12-20_Al-R_Ss_sebaceous.fasta	HV03_13-12-20_Al-R_Ss_sebaceous	MET0197	SRR1630961	471930	HV03	Al-R
HV03_13-12-20_Ba-R_Ss_sebaceous.fasta	HV03_13-12-20_Ba-R_Ss_sebaceous	MET0198	SRR1630970	2176478	HV03	Ba-R
HV03_13-12-20_Ch-R_Ss_sebaceous.fasta	HV03_13-12-20_Ch-R_Ss_sebaceous	MET0199	SRR1630979	143848	HV03	Ch-R
HV03_13-12-20_Ea-R_Sw_sebaceous.fasta	HV03_13-12-20_Ea-R_Sw_sebaceous	MET0202	SRR1631006	1045910	HV03	Ea-R
HV03_13-12-20_Fh-R_Ss_sebaceous.fasta	HV03_13-12-20_Fh-R_Ss_sebaceous	MET0203	SRR1631012	756506	HV03	Fh-R
HV03_13-12-20_Hp-R_Ss_dry.fasta	HV03_13-12-20_Hp-R_Ss_dry	MET0204	SRR1631030	2146309	HV03	Hp-R
HV03_13-12-20_Ic-R_Ss_moist.fasta	HV03_13-12-20_Ic-R_Ss_moist	MET0205	SRR1631036	731842	HV03	Ic-R
HV03_13-12-20_Id-R_Ss_moist.fasta	HV03_13-12-20_Id-R_Ss_moist	MET0206	SRR1631042	2451946	HV03	Id-R
HV03_13-12-20_Mb-R_Ss_sebaceous.fasta	HV03_13-12-20_Mb-R_Ss_sebaceous	MET0207	SRR1631056	1450661	HV03	Mb-R
HV03_13-12-20_Oc-R_Ss_sebaceous.fasta	HV03_13-12-20_Oc-R_Ss_sebaceous	MET0208	SRR1631070	857475	HV03	Oc-R
HV03_13-12-20_Pc-R_Ss_moist.fasta	HV03_13-12-20_Pc-R_Ss_moist	MET0209	SRR1631084	266503	HV03	Pc-R
HV03_13-12-20_Ra-R_Ss_sebaceous.fasta	HV03_13-12-20_Ra-R_Ss_sebaceous	MET0211	SRR1631097	164777	HV03	Ra-R
HV03_13-12-20_Vf-R_Ss_dry.fasta	HV03_13-12-20_Vf-R_Ss_dry	MET0214	SRR1631244	2870905	HV03	Vf-R
HV03_14-01-24_Ac-R_Ss_moist.fasta	HV03_14-01-24_Ac-R_Ss_moist	MET0215	SRR1631250	3933300	HV03	Ac-R
HV03_14-01-24_Al-R_Ss_sebaceous.fasta	HV03_14-01-24_Al-R_Ss_sebaceous	MET0216	SRR1631256	273573	HV03	Al-R
HV03_14-01-24_Ba-R_Ss_sebaceous.fasta	HV03_14-01-24_Ba-R_Ss_sebaceous	MET0217	SRR1631262	688812	HV03	Ba-R
HV03_14-01-24_Ch-R_Ss_sebaceous.fasta	HV03_14-01-24_Ch-R_Ss_sebaceous	MET0218	SRR1631276	206548	HV03	Ch-R
HV03_14-01-24_Ea-R_Sw_sebaceous.fasta	HV03_14-01-24_Ea-R_Sw_sebaceous	MET0219	SRR1631282	385074	HV03	Ea-R
HV03_14-01-24_Fh-R_Ss_sebaceous.fasta	HV03_14-01-24_Fh-R_Ss_sebaceous	MET0220	SRR1631288	704017	HV03	Fh-R
HV03_14-01-24_Hp-R_Ss_dry.fasta	HV03_14-01-24_Hp-R_Ss_dry	MET0221	SRR1631294	8367760	HV03	Hp-R
HV03_14-01-24_Ic-R_Ss_moist.fasta	HV03_14-01-24_Ic-R_Ss_moist	MET0222	SRR1631301	3274096	HV03	Ic-R
HV03_14-01-24_Id-R_Ss_moist.fasta	HV03_14-01-24_Id-R_Ss_moist	MET0223	SRR1631308	8221765	HV03	Id-R
HV03_14-01-24_Mb-R_Ss_sebaceous.fasta	HV03_14-01-24_Mb-R_Ss_sebaceous	MET0224	SRR1631336	951999	HV03	Mb-R
HV03_14-01-24_Oc-R_Ss_sebaceous.fasta	HV03_14-01-24_Oc-R_Ss_sebaceous	MET0225	SRR1631340	8648501	HV03	Oc-R
HV03_14-01-24_Pc-R_Ss_moist.fasta	HV03_14-01-24_Pc-R_Ss_moist	MET0226	SRR1631354	1206231	HV03	Pc-R
HV03_14-01-24_Ra-R_Ss_sebaceous.fasta	HV03_14-01-24_Ra-R_Ss_sebaceous	MET0228	SRR1631366	2432805	HV03	Ra-R
HV03_14-01-24_Vf-R_Ss_dry.fasta	HV03_14-01-24_Vf-R_Ss_dry	MET0231	SRR1631385	9017384	HV03	Vf-R
HV04_11-10-19_Ac-R_Ss_moist.fasta	HV04_11-10-19_Ac-R_Ss_moist	MET0232	SRR1631391	3445721	HV04	Ac-R
HV04_11-10-19_Al-R_Ss_sebaceous.fasta	HV04_11-10-19_Al-R_Ss_sebaceous	MET0233	SRR1631397	2375338	HV04	Al-R
HV04_11-10-19_Ba-null_Ss_sebaceous.fasta	HV04_11-10-19_Ba-null_Ss_sebaceous	MET0234	SRR1631434	5512895	HV04	Ba-null
HV04_11-10-19_Ch-R_Ss_sebaceous.fasta	HV04_11-10-19_Ch-R_Ss_sebaceous	MET0235	SRR1631448	6125972	HV04	Ch-R
HV04_11-10-19_Ea-R_Sw_sebaceous.fasta	HV04_11-10-19_Ea-R_Sw_sebaceous	MET0236	SRR1631455	2039540	HV04	Ea-R
HV04_11-10-19_Gb-null_Ss_sebaceous.fasta	HV04_11-10-19_Gb-null_Ss_sebaceous	MET0237	SRR1631462	5949298	HV04	Gb-null
HV04_11-10-19_Hp-R_Ss_dry.fasta	HV04_11-10-19_Hp-R_Ss_dry	MET0238	SRR1631468	5993912	HV04	Hp-R
HV04_11-10-19_Ic-R_Ss_moist.fasta	HV04_11-10-19_Ic-R_Ss_moist	MET0239	SRR1631474	2874093	HV04	Ic-R
HV04_11-10-19_Id-R_Ss_moist.fasta	HV04_11-10-19_Id-R_Ss_moist	MET0240	SRR1631480	10383109	HV04	Id-R
HV04_11-10-19_Mb-null_Ss_sebaceous.fasta	HV04_11-10-19_Mb-null_Ss_sebaceous	MET0241	SRR1631484	7193294	HV04	Mb-null
HV04_11-10-19_N-R_Sw_moist.fasta	HV04_11-10-19_N-R_Sw_moist	MET0243	SRR1631488	106259	HV04	N-R
HV04_11-10-19_Oc-null_Ss_sebaceous.fasta	HV04_11-10-19_Oc-null_Ss_sebaceous	MET0244	SRR1631494	1967647	HV04	Oc-null
HV04_11-10-19_Pc-R_Ss_moist.fasta	HV04_11-10-19_Pc-R_Ss_moist	MET0245	SRR1631500	1894802	HV04	Pc-R
HV04_11-10-19_Ra-R_Ss_sebaceous.fasta	HV04_11-10-19_Ra-R_Ss_sebaceous	MET0247	SRR1631512	3739170	HV04	Ra-R
HV04_14-02-25_Al-R_Ss_sebaceous.fasta	HV04_14-02-25_Al-R_Ss_sebaceous	MET0251	SRR1631537	6655142	HV04	Al-R
HV04_14-02-25_Ba-R_Ss_sebaceous.fasta	HV04_14-02-25_Ba-R_Ss_sebaceous	MET0252	SRR1631551	8411504	HV04	Ba-R
HV04_14-02-25_Ch-R_Ss_sebaceous.fasta	HV04_14-02-25_Ch-R_Ss_sebaceous	MET0287	SRR1632437	1410746	HV04	Ch-R
HV04_14-02-25_Ea-R_Sw_sebaceous.fasta	HV04_14-02-25_Ea-R_Sw_sebaceous	MET0288	SRR1632451	5192303	HV04	Ea-R
HV04_14-02-25_Hp-R_Ss_dry.fasta	HV04_14-02-25_Hp-R_Ss_dry	MET0289	SRR1632457	24805382	HV04	Hp-R
HV04_14-02-25_Ic-R_Ss_moist.fasta	HV04_14-02-25_Ic-R_Ss_moist	MET0290	SRR1632463	5975224	HV04	Ic-R
HV04_14-02-25_Id-L_Ss_moist.fasta	HV04_14-02-25_Id-L_Ss_moist	MET0291	SRR1632469	2548115	HV04	Id-L
HV04_14-02-25_Mb-R_Ss_sebaceous.fasta	HV04_14-02-25_Mb-R_Ss_sebaceous	MET0292	SRR1632475	1522680	HV04	Mb-R
HV04_14-02-25_Oc-R_Ss_sebaceous.fasta	HV04_14-02-25_Oc-R_Ss_sebaceous	MET0293	SRR1632481	4341891	HV04	Oc-R
HV04_14-02-25_Pc-R_Ss_moist.fasta	HV04_14-02-25_Pc-R_Ss_moist	MET0294	SRR1632485	15934929	HV04	Pc-R
HV04_14-02-25_Ra-R_Ss_sebaceous.fasta	HV04_14-02-25_Ra-R_Ss_sebaceous	MET0296	SRR1632789	3483394	HV04	Ra-R
HV04_14-02-25_Vf-R_Ss_dry.fasta	HV04_14-02-25_Vf-R_Ss_dry	MET0299	SRR1632816	16761725	HV04	Vf-R
HV04_14-04-10_Ac-R_Ss_moist.fasta	HV04_14-04-10_Ac-R_Ss_moist	MET0300	SRR1632822	14662616	HV04	Ac-R
HV04_14-04-10_Al-R_Ss_sebaceous.fasta	HV04_14-04-10_Al-R_Ss_sebaceous	MET0301	SRR1632829	5258326	HV04	Al-R
HV04_14-04-10_Ba-R_Ss_sebaceous.fasta	HV04_14-04-10_Ba-R_Ss_sebaceous	MET0302	SRR1632835	11777230	HV04	Ba-R
HV04_14-04-10_Ch-R_Ss_sebaceous.fasta	HV04_14-04-10_Ch-R_Ss_sebaceous	MET0303	SRR1632841	3310510	HV04	Ch-R
HV04_14-04-10_Ea-R_Sw_sebaceous.fasta	HV04_14-04-10_Ea-R_Sw_sebaceous	MET0304	SRR1632848	6407218	HV04	Ea-R
HV04_14-04-10_Fh-R_Ss_sebaceous.fasta	HV04_14-04-10_Fh-R_Ss_sebaceous	MET0305	SRR1632977	8987809	HV04	Fh-R
HV04_14-04-10_Hp-R_Ss_dry.fasta	HV04_14-04-10_Hp-R_Ss_dry	MET0306	SRR1632983	15788490	HV04	Hp-R
HV04_14-04-10_Ic-L_Ss_moist.fasta	HV04_14-04-10_Ic-L_Ss_moist	MET0307	SRR1632989	19883877	HV04	Ic-L
HV04_14-04-10_Id-R_Ss_moist.fasta	HV04_14-04-10_Id-R_Ss_moist	MET0308	SRR1632995	14161122	HV04	Id-R
HV04_14-04-10_Mb-L_Ss_sebaceous.fasta	HV04_14-04-10_Mb-L_Ss_sebaceous	MET0309	SRR1633001	4817060	HV04	Mb-L
HV04_14-04-10_Oc-R_Ss_sebaceous.fasta	HV04_14-04-10_Oc-R_Ss_sebaceous	MET0310	SRR1633007	7882560	HV04	Oc-R
HV04_14-04-10_Pc-L_Ss_moist.fasta	HV04_14-04-10_Pc-L_Ss_moist	MET0311	SRR1633011	2425186	HV04	Pc-L
HV04_14-04-10_Ra-L_Ss_sebaceous.fasta	HV04_14-04-10_Ra-L_Ss_sebaceous	MET0313	SRR1633021	2441879	HV04	Ra-L
HV04_14-04-10_Vf-R_Ss_dry.fasta	HV04_14-04-10_Vf-R_Ss_dry	MET0316	SRR1633147	10521559	HV04	Vf-R
HV05_11-12-14_Al-R_Ss_sebaceous.fasta	HV05_11-12-14_Al-R_Ss_sebaceous	MET0317	SRR1633153	6186170	HV05	Al-R
HV05_11-12-14_Ea-R_Sw_sebaceous.fasta	HV05_11-12-14_Ea-R_Sw_sebaceous	MET0318	SRR1633159	1699172	HV05	Ea-R
HV05_11-12-14_Gb-null_Ss_sebaceous.fasta	HV05_11-12-14_Gb-null_Ss_sebaceous	MET0319	SRR1633166	4274477	HV05	Gb-null
HV05_11-12-14_Hp-R_Ss_dry.fasta	HV05_11-12-14_Hp-R_Ss_dry	MET0320	SRR1633172	4997757	HV05	Hp-R
HV05_11-12-14_Mb-null_Ss_sebaceous.fasta	HV05_11-12-14_Mb-null_Ss_sebaceous	MET0321	SRR3181894	1606416	HV05	Mb-null
HV05_11-12-14_N-R_Sw_moist.fasta	HV05_11-12-14_N-R_Sw_moist	MET0322	SRR3181897	100737	HV05	N-R
HV05_11-12-14_Oc-null_A_Ss_sebaceous.fasta	HV05_11-12-14_Oc-null_A_Ss_sebaceous	MET0323	SRR3181901	226324	HV05	Oc-n
HV05_11-12-14_Oc-null_Ss_sebaceous.fasta	HV05_11-12-14_Oc-null_Ss_sebaceous	MET0324	SRR3181904	1703716	HV05	Oc-null
HV05_11-12-14_Ra-R_Ss_sebaceous.fasta	HV05_11-12-14_Ra-R_Ss_sebaceous	MET0326	SRR3181917	2112466	HV05	Ra-R
HV05_14-01-28_Ac-R_Ss_moist.fasta	HV05_14-01-28_Ac-R_Ss_moist	MET0327	SRR3181922	11111988	HV05	Ac-R
HV05_14-01-28_Al-R_Ss_sebaceous.fasta	HV05_14-01-28_Al-R_Ss_sebaceous	MET0328	SRR3181931	4469098	HV05	Al-R
HV05_14-01-28_Ba-R_Ss_sebaceous.fasta	HV05_14-01-28_Ba-R_Ss_sebaceous	MET0329	SRR3181936	2038324	HV05	Ba-R
HV05_14-01-28_Ch-R_Ss_sebaceous.fasta	HV05_14-01-28_Ch-R_Ss_sebaceous	MET0330	SRR3181939	2704366	HV05	Ch-R
HV05_14-01-28_Ea-R_Sw_sebaceous.fasta	HV05_14-01-28_Ea-R_Sw_sebaceous	MET0331	SRR3181993	993578	HV05	Ea-R
HV05_14-01-28_Fh-R_Ss_sebaceous.fasta	HV05_14-01-28_Fh-R_Ss_sebaceous	MET0332	SRR3181997	3416247	HV05	Fh-R
HV05_14-01-28_Hp-R_Ss_dry.fasta	HV05_14-01-28_Hp-R_Ss_dry	MET0333	SRR3182007	4565550	HV05	Hp-R
HV05_14-01-28_Ic-R_Ss_moist.fasta	HV05_14-01-28_Ic-R_Ss_moist	MET0334	SRR3182017	292170	HV05	Ic-R
HV05_14-01-28_Id-L_Ss_moist.fasta	HV05_14-01-28_Id-L_Ss_moist	MET0335	SRR3182020	21667702	HV05	Id-L
HV05_14-01-28_Mb-R_Ss_sebaceous.fasta	HV05_14-01-28_Mb-R_Ss_sebaceous	MET0336	SRR3182027	2215235	HV05	Mb-R
HV05_14-01-28_Oc-R_Ss_sebaceous.fasta	HV05_14-01-28_Oc-R_Ss_sebaceous	MET0337	SRR3182032	242814	HV05	Oc-R
HV05_14-01-28_Pc-L_Ss_moist.fasta	HV05_14-01-28_Pc-L_Ss_moist	MET0342	SRR3182037	5800202	HV05	Pc-L
HV05_14-01-28_Ra-R_Ss_sebaceous.fasta	HV05_14-01-28_Ra-R_Ss_sebaceous	MET0344	SRR3182043	371882	HV05	Ra-R
HV05_14-01-28_Vf-R_Ss_dry.fasta	HV05_14-01-28_Vf-R_Ss_dry	MET0347	SRR3182097	8338063	HV05	Vf-R
HV05_14-03-20_Ac-R_Ss_moist.fasta	HV05_14-03-20_Ac-R_Ss_moist	MET0348	SRR3182102	3430167	HV05	Ac-R
HV05_14-03-20_Al-R_Ss_sebaceous.fasta	HV05_14-03-20_Al-R_Ss_sebaceous	MET0349	SRR3182111	3231758	HV05	Al-R
HV05_14-03-20_Ba-R_Ss_sebaceous.fasta	HV05_14-03-20_Ba-R_Ss_sebaceous	MET0350	SRR3182116	622488	HV05	Ba-R
HV05_14-03-20_Ch-R_Ss_sebaceous.fasta	HV05_14-03-20_Ch-R_Ss_sebaceous	MET0351	SRR3182119	744641	HV05	Ch-R
HV05_14-03-20_Ea-R_Sw_sebaceous.fasta	HV05_14-03-20_Ea-R_Sw_sebaceous	MET0352	SRR3182122	304369	HV05	Ea-R
HV05_14-03-20_Fh-R_Ss_sebaceous.fasta	HV05_14-03-20_Fh-R_Ss_sebaceous	MET0353	SRR3182125	273590	HV05	Fh-R
HV05_14-03-20_Hp-R_Ss_dry.fasta	HV05_14-03-20_Hp-R_Ss_dry	MET0354	SRR3182135	1103085	HV05	Hp-R
HV05_14-03-20_Ic-R_Ss_moist.fasta	HV05_14-03-20_Ic-R_Ss_moist	MET0355	SRR3182274	640618	HV05	Ic-R
HV05_14-03-20_Id-R_Ss_moist.fasta	HV05_14-03-20_Id-R_Ss_moist	MET0356	SRR3182279	981760	HV05	Id-R
HV05_14-03-20_Mb-R_Ss_sebaceous.fasta	HV05_14-03-20_Mb-R_Ss_sebaceous	MET0357	SRR3182286	450201	HV05	Mb-R
HV05_14-03-20_Oc-R_Ss_sebaceous.fasta	HV05_14-03-20_Oc-R_Ss_sebaceous	MET0358	SRR3182291	1206705	HV05	Oc-R
HV05_14-03-20_Pc-R_Ss_moist.fasta	HV05_14-03-20_Pc-R_Ss_moist	MET0361	SRR3182295	4456987	HV05	Pc-R
HV05_14-03-20_Ra-R_Ss_sebaceous.fasta	HV05_14-03-20_Ra-R_Ss_sebaceous	MET0363	SRR3182303	296086	HV05	Ra-R
HV05_14-03-20_Vf-R_Ss_dry.fasta	HV05_14-03-20_Vf-R_Ss_dry	MET0366	SRR3182319	4746098	HV05	Vf-R
HV06_12-04-11_Ac-L_Ss_moist.fasta	HV06_12-04-11_Ac-L_Ss_moist	MET0367	SRR3182330	6635654	HV06	Ac-L
HV06_12-04-11_Ac-R_Ss_moist.fasta	HV06_12-04-11_Ac-R_Ss_moist	MET0368	SRR3182340	954443	HV06	Ac-R
HV06_12-04-11_Al-L_Ss_sebaceous.fasta	HV06_12-04-11_Al-L_Ss_sebaceous	MET0369	SRR3182347	1518119	HV06	Al-L
HV06_12-04-11_Al-R_Ss_sebaceous.fasta	HV06_12-04-11_Al-R_Ss_sebaceous	MET0370	SRR3182350	121683	HV06	Al-R
HV06_12-04-11_Ax-L_Ss_moist.fasta	HV06_12-04-11_Ax-L_Ss_moist	MET0371	SRR3182353	19088677	HV06	Ax-L
HV06_12-04-11_Ax-R_Ss_moist.fasta	HV06_12-04-11_Ax-R_Ss_moist	MET0372	SRR3182356	3018639	HV06	Ax-R
HV06_12-04-11_Ba-null_Ss_sebaceous.fasta	HV06_12-04-11_Ba-null_Ss_sebaceous	MET0373	SRR3182366	373780	HV06	Ba-null
HV06_12-04-11_Ch-L_Ss_sebaceous.fasta	HV06_12-04-11_Ch-L_Ss_sebaceous	MET0374	SRR3182376	831853	HV06	Ch-L
HV06_12-04-11_Ch-R_Ss_sebaceous.fasta	HV06_12-04-11_Ch-R_Ss_sebaceous	MET0375	SRR3182379	156611	HV06	Ch-R
HV06_12-04-11_Ea-L_Sw_sebaceous.fasta	HV06_12-04-11_Ea-L_Sw_sebaceous	MET0376	SRR3182383	7635806	HV06	Ea-L
HV06_12-04-11_Ea-R_Sw_sebaceous.fasta	HV06_12-04-11_Ea-R_Sw_sebaceous	MET0377	SRR3183283	284804	HV06	Ea-R
HV06_12-04-11_Gb-null_Ss_sebaceous.fasta	HV06_12-04-11_Gb-null_Ss_sebaceous	MET0380	SRR3183286	282550	HV06	Gb-null
HV06_12-04-11_Hp-L_Ss_dry.fasta	HV06_12-04-11_Hp-L_Ss_dry	MET0381	SRR3183290	2035135	HV06	Hp-L
HV06_12-04-11_Hp-R_Ss_dry.fasta	HV06_12-04-11_Hp-R_Ss_dry	MET0382	SRR3183293	674713	HV06	Hp-R
HV06_12-04-11_Ic-L_Ss_moist.fasta	HV06_12-04-11_Ic-L_Ss_moist	MET0383	SRR3183297	2916409	HV06	Ic-L
HV06_12-04-11_Ic-R_Ss_moist.fasta	HV06_12-04-11_Ic-R_Ss_moist	MET0384	SRR3183300	290230	HV06	Ic-R
HV06_12-04-11_Mb-null_Ss_sebaceous.fasta	HV06_12-04-11_Mb-null_Ss_sebaceous	MET0385	SRR3183310	862102	HV06	Mb-null
HV06_12-04-11_N-L_Sw_moist.fasta	HV06_12-04-11_N-L_Sw_moist	MET0386	SRR3183314	726713	HV06	N-L
HV06_12-04-11_Oc-null_Ss_sebaceous.fasta	HV06_12-04-11_Oc-null_Ss_sebaceous	MET0388	SRR3183328	634253	HV06	Oc-null
HV06_12-04-11_Pc-L_Ss_moist.fasta	HV06_12-04-11_Pc-L_Ss_moist	MET0389	SRR3183382	8519976	HV06	Pc-L
HV06_12-04-11_Pc-R_Ss_moist.fasta	HV06_12-04-11_Pc-R_Ss_moist	MET0390	SRR3183386	1839731	HV06	Pc-R
HV06_12-04-11_Ra-L_Ss_sebaceous.fasta	HV06_12-04-11_Ra-L_Ss_sebaceous	MET0393	SRR3183409	1427180	HV06	Ra-L
HV06_12-04-11_Ra-R_Ss_sebaceous.fasta	HV06_12-04-11_Ra-R_Ss_sebaceous	MET0394	SRR3183414	77794	HV06	Ra-R
HV06_12-04-11_Vf-L_Ss_dry.fasta	HV06_12-04-11_Vf-L_Ss_dry	MET0399	SRR3183425	4975856	HV06	Vf-L
HV06_12-04-11_Vf-R_Ss_dry.fasta	HV06_12-04-11_Vf-R_Ss_dry	MET0400	SRR3183432	1228663	HV06	Vf-R
HV06_13-12-06_Ac-R_Ss_moist.fasta	HV06_13-12-06_Ac-R_Ss_moist	MET0401	SRR3183497	2227440	HV06	Ac-R
HV06_13-12-06_Al-R_Ss_sebaceous.fasta	HV06_13-12-06_Al-R_Ss_sebaceous	MET0402	SRR3183502	99076	HV06	Al-R
HV06_13-12-06_Ba-R_Ss_sebaceous.fasta	HV06_13-12-06_Ba-R_Ss_sebaceous	MET0403	SRR3183505	959954	HV06	Ba-R
HV06_13-12-06_Fh-R_Ss_sebaceous.fasta	HV06_13-12-06_Fh-R_Ss_sebaceous	MET0406	SRR3183528	194825	HV06	Fh-R
HV06_13-12-06_Hp-R_Ss_dry.fasta	HV06_13-12-06_Hp-R_Ss_dry	MET0407	SRR3183532	1960691	HV06	Hp-R
HV06_13-12-06_Ic-R_Ss_moist.fasta	HV06_13-12-06_Ic-R_Ss_moist	MET0408	SRR3183535	1000442	HV06	Ic-R
HV06_13-12-06_Id-R_Ss_moist.fasta	HV06_13-12-06_Id-R_Ss_moist	MET0409	SRR3183538	748000	HV06	Id-R
HV06_13-12-06_Mb-R_Ss_sebaceous.fasta	HV06_13-12-06_Mb-R_Ss_sebaceous	MET0410	SRR3183543	1618961	HV06	Mb-R
HV06_13-12-06_Oc-R_Ss_sebaceous.fasta	HV06_13-12-06_Oc-R_Ss_sebaceous	MET0411	SRR3183570	512936	HV06	Oc-R
HV06_13-12-06_Pc-R_Ss_moist.fasta	HV06_13-12-06_Pc-R_Ss_moist	MET0412	SRR3183579	5113609	HV06	Pc-R
HV06_13-12-06_Ra-R_Ss_sebaceous.fasta	HV06_13-12-06_Ra-R_Ss_sebaceous	MET0414	SRR3183587	40321	HV06	Ra-R
HV06_13-12-06_Vf-R_Ss_dry.fasta	HV06_13-12-06_Vf-R_Ss_dry	MET0419	SRR3183601	1089891	HV06	Vf-R
HV06_14-01-16_Ac-R_Ss_moist.fasta	HV06_14-01-16_Ac-R_Ss_moist	MET0420	SRR3183604	1459909	HV06	Ac-R
HV06_14-01-16_Ba-R_Ss_sebaceous.fasta	HV06_14-01-16_Ba-R_Ss_sebaceous	MET0422	SRR3183610	1213304	HV06	Ba-R
HV06_14-01-16_Fh-R_Ss_sebaceous.fasta	HV06_14-01-16_Fh-R_Ss_sebaceous	MET0425	SRR3183648	148428	HV06	Fh-R
HV06_14-01-16_Hp-R_Ss_dry.fasta	HV06_14-01-16_Hp-R_Ss_dry	MET0426	SRR3183652	18198937	HV06	Hp-R
HV06_14-01-16_Ic-R_Ss_moist.fasta	HV06_14-01-16_Ic-R_Ss_moist	MET0427	SRR3183655	1237852	HV06	Ic-R
HV06_14-01-16_Id-R_Ss_moist.fasta	HV06_14-01-16_Id-R_Ss_moist	MET0428	SRR3183658	1728266	HV06	Id-R
HV06_14-01-16_Mb-R_Ss_sebaceous.fasta	HV06_14-01-16_Mb-R_Ss_sebaceous	MET0429	SRR3183661	1566516	HV06	Mb-R
HV06_14-01-16_Oc-R_Ss_sebaceous.fasta	HV06_14-01-16_Oc-R_Ss_sebaceous	MET0430	SRR3183671	806199	HV06	Oc-R
HV06_14-01-16_Pc-R_Ss_moist.fasta	HV06_14-01-16_Pc-R_Ss_moist	MET0431	SRR3183680	744118	HV06	Pc-R
HV06_14-01-16_Ra-R_Ss_sebaceous.fasta	HV06_14-01-16_Ra-R_Ss_sebaceous	MET0433	SRR3183781	367572	HV06	Ra-R
HV06_14-01-16_Vf-R_Ss_dry.fasta	HV06_14-01-16_Vf-R_Ss_dry	MET0438	SRR3183792	1072432	HV06	Vf-R
HV07_12-04-03_Ac-L_Ss_moist.fasta	HV07_12-04-03_Ac-L_Ss_moist	MET0439	SRR3183796	3308918	HV07	Ac-L
HV07_12-04-03_Al-L_Ss_sebaceous.fasta	HV07_12-04-03_Al-L_Ss_sebaceous	MET0440	SRR3183801	633046	HV07	Al-L
HV07_12-04-03_Al-R_Ss_sebaceous.fasta	HV07_12-04-03_Al-R_Ss_sebaceous	MET0441	SRR3183805	2260884	HV07	Al-R
HV07_12-04-03_Ch-L_Ss_sebaceous.fasta	HV07_12-04-03_Ch-L_Ss_sebaceous	MET0442	SRR3183815	492190	HV07	Ch-L
HV07_12-04-03_Ch-R_Ss_sebaceous.fasta	HV07_12-04-03_Ch-R_Ss_sebaceous	MET0443	SRR3183822	2447284	HV07	Ch-R
HV07_12-04-03_Hp-L_Ss_dry.fasta	HV07_12-04-03_Hp-L_Ss_dry	MET0444	SRR3183831	3375857	HV07	Hp-L
HV07_12-04-03_Hp-R_Ss_dry.fasta	HV07_12-04-03_Hp-R_Ss_dry	MET0445	SRR3183844	4838186	HV07	Hp-R
HV07_12-04-03_Ic-R_Ss_moist.fasta	HV07_12-04-03_Ic-R_Ss_moist	MET0446	SRR3183847	6933862	HV07	Ic-R
HV07_12-04-03_N-L_Sw_moist.fasta	HV07_12-04-03_N-L_Sw_moist	MET0447	SRR3183850	266667	HV07	N-L
HV07_12-04-03_N-R_Sw_moist.fasta	HV07_12-04-03_N-R_Sw_moist	MET0448	SRR3183853	118945	HV07	N-R
HV07_12-04-03_Pc-L_Ss_moist.fasta	HV07_12-04-03_Pc-L_Ss_moist	MET0449	SRR3183862	4579553	HV07	Pc-L
HV07_12-04-03_Ra-L_Ss_sebaceous.fasta	HV07_12-04-03_Ra-L_Ss_sebaceous	MET0450	SRR3183871	217504	HV07	Ra-L
HV07_12-04-03_Vf-L_Ss_dry.fasta	HV07_12-04-03_Vf-L_Ss_dry	MET0456	SRR3183883	8767513	HV07	Vf-L
HV07_13-12-04_Ac-R_Ss_moist.fasta	HV07_13-12-04_Ac-R_Ss_moist	MET0457	SRR3183887	4000143	HV07	Ac-R
HV07_13-12-04_Al-R_Ss_sebaceous.fasta	HV07_13-12-04_Al-R_Ss_sebaceous	MET0458	SRR3183905	482852	HV07	Al-R
HV07_13-12-04_Ba-R_Ss_sebaceous.fasta	HV07_13-12-04_Ba-R_Ss_sebaceous	MET0459	SRR3183909	1002791	HV07	Ba-R
HV07_13-12-04_Ch-R_Ss_sebaceous.fasta	HV07_13-12-04_Ch-R_Ss_sebaceous	MET0460	SRR3183913	1453539	HV07	Ch-R
HV07_13-12-04_Ea-R_Sw_sebaceous.fasta	HV07_13-12-04_Ea-R_Sw_sebaceous	MET0461	SRR3183923	1043758	HV07	Ea-R
HV07_13-12-04_Fh-R_Ss_sebaceous.fasta	HV07_13-12-04_Fh-R_Ss_sebaceous	MET0462	SRR3183928	694243	HV07	Fh-R
HV07_13-12-04_Hp-R_Ss_dry.fasta	HV07_13-12-04_Hp-R_Ss_dry	MET0463	SRR3183937	9472768	HV07	Hp-R
HV07_13-12-04_Ic-R_Ss_moist.fasta	HV07_13-12-04_Ic-R_Ss_moist	MET0464	SRR3183942	1167019	HV07	Ic-R
HV07_13-12-04_Id-R_Ss_moist.fasta	HV07_13-12-04_Id-R_Ss_moist	MET0465	SRR3183945	2346771	HV07	Id-R
HV07_13-12-04_Mb-R_Ss_sebaceous.fasta	HV07_13-12-04_Mb-R_Ss_sebaceous	MET0466	SRR3183949	909322	HV07	Mb-R
HV07_13-12-04_Oc-R_Ss_sebaceous.fasta	HV07_13-12-04_Oc-R_Ss_sebaceous	MET0467	SRR3183952	433032	HV07	Oc-R
HV07_13-12-04_Pc-R_Ss_moist.fasta	HV07_13-12-04_Pc-R_Ss_moist	MET0468	SRR3183976	222652	HV07	Pc-R
HV07_13-12-04_Ra-R_Ss_sebaceous.fasta	HV07_13-12-04_Ra-R_Ss_sebaceous	MET0470	SRR3183992	611692	HV07	Ra-R
HV07_13-12-04_Vf-R_Ss_dry.fasta	HV07_13-12-04_Vf-R_Ss_dry	MET0472	SRR3184002	3003160	HV07	Vf-R
HV07_14-01-07_Ac-R_Ss_moist.fasta	HV07_14-01-07_Ac-R_Ss_moist	MET0475	SRR3184006	3130505	HV07	Ac-R
HV07_14-01-07_Ba-R_Ss_sebaceous.fasta	HV07_14-01-07_Ba-R_Ss_sebaceous	MET0477	SRR3184012	1410688	HV07	Ba-R
HV07_14-01-07_Ch-R_Ss_sebaceous.fasta	HV07_14-01-07_Ch-R_Ss_sebaceous	MET0479	SRR3184014	469118	HV07	Ch-R
HV07_14-01-07_Ea-R_Sw_sebaceous.fasta	HV07_14-01-07_Ea-R_Sw_sebaceous	MET0480	SRR3184017	300383	HV07	Ea-R
HV07_14-01-07_Fh-R_Ss_sebaceous.fasta	HV07_14-01-07_Fh-R_Ss_sebaceous	MET0481	SRR3184084	791139	HV07	Fh-R
HV07_14-01-07_Hp-R_Ss_dry.fasta	HV07_14-01-07_Hp-R_Ss_dry	MET0482	SRR3184087	9885221	HV07	Hp-R
HV07_14-01-07_Ic-R_Ss_moist.fasta	HV07_14-01-07_Ic-R_Ss_moist	MET0483	SRR3184090	409191	HV07	Ic-R
HV07_14-01-07_Id-R_Ss_moist.fasta	HV07_14-01-07_Id-R_Ss_moist	MET0484	SRR3184093	4346025	HV07	Id-R
HV07_14-01-07_Mb-R_Ss_sebaceous.fasta	HV07_14-01-07_Mb-R_Ss_sebaceous	MET0485	SRR3184096	838517	HV07	Mb-R
HV07_14-01-07_Oc-R_Ss_sebaceous.fasta	HV07_14-01-07_Oc-R_Ss_sebaceous	MET0487	SRR3184099	526687	HV07	Oc-R
HV07_14-01-07_Pc-R_Ss_moist.fasta	HV07_14-01-07_Pc-R_Ss_moist	MET0488	SRR3184102	106313	HV07	Pc-R
HV07_14-01-07_Ra-R_Ss_sebaceous.fasta	HV07_14-01-07_Ra-R_Ss_sebaceous	MET0490	SRR3184108	1340840	HV07	Ra-R
HV07_14-01-07_Vf-R_Ss_dry.fasta	HV07_14-01-07_Vf-R_Ss_dry	MET0497	SRR3184224	1524747	HV07	Vf-R
HV08_13-01-16_Ac-R_Ss_moist.fasta	HV08_13-01-16_Ac-R_Ss_moist	MET0500	SRR3184227	8385931	HV08	Ac-R
HV08_13-01-16_Al-R_Ss_sebaceous.fasta	HV08_13-01-16_Al-R_Ss_sebaceous	MET0501	SRR3184229	728487	HV08	Al-R
HV08_13-01-16_Ba-C_Ss_sebaceous.fasta	HV08_13-01-16_Ba-C_Ss_sebaceous	MET0502	SRR3184231	3249291	HV08	Ba-C
HV08_13-01-16_Ch-R_Ss_sebaceous.fasta	HV08_13-01-16_Ch-R_Ss_sebaceous	MET0503	SRR3184233	1137204	HV08	Ch-R
HV08_13-01-16_Ea-R_Sw_sebaceous.fasta	HV08_13-01-16_Ea-R_Sw_sebaceous	MET0505	SRR3184236	1231322	HV08	Ea-R
HV08_13-01-16_Gb-C_Ss_sebaceous.fasta	HV08_13-01-16_Gb-C_Ss_sebaceous	MET0506	SRR3184238	1804484	HV08	Gb-C
HV08_13-01-16_Hp-R_Ss_dry.fasta	HV08_13-01-16_Hp-R_Ss_dry	MET0507	SRR3184240	23448794	HV08	Hp-R
HV08_13-01-16_Ic-R_Ss_moist.fasta	HV08_13-01-16_Ic-R_Ss_moist	MET0508	SRR3184242	2524656	HV08	Ic-R
HV08_13-01-16_Id-R_Ss_moist.fasta	HV08_13-01-16_Id-R_Ss_moist	MET0509	SRR3184244	17757813	HV08	Id-R
HV08_13-01-16_Mb-C_Ss_sebaceous.fasta	HV08_13-01-16_Mb-C_Ss_sebaceous	MET0510	SRR3184246	5112538	HV08	Mb-C
HV08_13-01-16_Oc-C_Ss_sebaceous.fasta	HV08_13-01-16_Oc-C_Ss_sebaceous	MET0513	SRR3184247	1156738	HV08	Oc-C
HV08_13-01-16_Pc-R_Ss_moist.fasta	HV08_13-01-16_Pc-R_Ss_moist	MET0514	SRR3184249	4806156	HV08	Pc-R
HV08_13-01-16_Ra-R_Ss_sebaceous.fasta	HV08_13-01-16_Ra-R_Ss_sebaceous	MET0516	SRR3184252	1608517	HV08	Ra-R
HV08_13-01-16_Vf-R_Ss_dry.fasta	HV08_13-01-16_Vf-R_Ss_dry	MET0520	SRR3184258	1598341	HV08	Vf-R
HV08_14-04-02_Ac-R_Ss_moist.fasta	HV08_14-04-02_Ac-R_Ss_moist	MET0521	SRR3184259	2150004	HV08	Ac-R
HV08_14-04-02_Al-R_Ss_sebaceous.fasta	HV08_14-04-02_Al-R_Ss_sebaceous	MET0522	SRR3184328	8426069	HV08	Al-R
HV08_14-04-02_Ba-R_Ss_sebaceous.fasta	HV08_14-04-02_Ba-R_Ss_sebaceous	MET0523	SRR3184329	2267475	HV08	Ba-R
HV08_14-04-02_Ch-R_Ss_sebaceous.fasta	HV08_14-04-02_Ch-R_Ss_sebaceous	MET0525	SRR3184330	1265770	HV08	Ch-R
HV08_14-04-02_Ea-R_Sw_sebaceous.fasta	HV08_14-04-02_Ea-R_Sw_sebaceous	MET0526	SRR3184332	2708875	HV08	Ea-R
HV08_14-04-02_Fh-R_Ss_sebaceous.fasta	HV08_14-04-02_Fh-R_Ss_sebaceous	MET0528	SRR3184335	8470087	HV08	Fh-R
HV08_14-04-02_Hp-R_Ss_dry.fasta	HV08_14-04-02_Hp-R_Ss_dry	MET0529	SRR3184338	6620359	HV08	Hp-R
HV08_14-04-02_Ic-R_Ss_moist.fasta	HV08_14-04-02_Ic-R_Ss_moist	MET0532	SRR3184341	2597002	HV08	Ic-R
HV08_14-04-02_Id-R_Ss_moist.fasta	HV08_14-04-02_Id-R_Ss_moist	MET0533	SRR3184342	990314	HV08	Id-R
HV08_14-04-02_Mb-R_Ss_sebaceous.fasta	HV08_14-04-02_Mb-R_Ss_sebaceous	MET0534	SRR3184343	13440848	HV08	Mb-R
HV08_14-04-02_Oc-R_Ss_sebaceous.fasta	HV08_14-04-02_Oc-R_Ss_sebaceous	MET0535	SRR3184345	6148067	HV08	Oc-R
HV08_14-04-02_Pc-R_Ss_moist.fasta	HV08_14-04-02_Pc-R_Ss_moist	MET0536	SRR3184354	14626853	HV08	Pc-R
HV08_14-04-02_Ra-R_Ss_sebaceous.fasta	HV08_14-04-02_Ra-R_Ss_sebaceous	MET0538	SRR3184360	21253587	HV08	Ra-R
HV08_14-04-02_Vf-R_Ss_dry.fasta	HV08_14-04-02_Vf-R_Ss_dry	MET0541	SRR3184367	27763115	HV08	Vf-R
HV08_14-05-14_Ac-R_Ss_moist.fasta	HV08_14-05-14_Ac-R_Ss_moist	MET0542	SRR3184368	5815644	HV08	Ac-R
HV08_14-05-14_Al-R_Ss_sebaceous.fasta	HV08_14-05-14_Al-R_Ss_sebaceous	MET0543	SRR3184370	17668613	HV08	Al-R
HV08_14-05-14_Ba-R_Ss_sebaceous.fasta	HV08_14-05-14_Ba-R_Ss_sebaceous	MET0544	SRR3184372	10676708	HV08	Ba-R
HV08_14-05-14_Ch-R_Ss_sebaceous.fasta	HV08_14-05-14_Ch-R_Ss_sebaceous	MET0545	SRR3184374	7238277	HV08	Ch-R
HV08_14-05-14_Ea-R_Sw_sebaceous.fasta	HV08_14-05-14_Ea-R_Sw_sebaceous	MET0546	SRR3184377	4633905	HV08	Ea-R
HV08_14-05-14_Fh-R_Ss_sebaceous.fasta	HV08_14-05-14_Fh-R_Ss_sebaceous	MET0547	SRR3184379	12419719	HV08	Fh-R
HV08_14-05-14_Hp-R_Ss_dry.fasta	HV08_14-05-14_Hp-R_Ss_dry	MET0548	SRR3184381	2954301	HV08	Hp-R
HV08_14-05-14_Ic-R_Ss_moist.fasta	HV08_14-05-14_Ic-R_Ss_moist	MET0551	SRR3184383	1741877	HV08	Ic-R
HV08_14-05-14_Id-R_Ss_moist.fasta	HV08_14-05-14_Id-R_Ss_moist	MET0552	SRR3184385	1293039	HV08	Id-R
HV08_14-05-14_Mb-R_Ss_sebaceous.fasta	HV08_14-05-14_Mb-R_Ss_sebaceous	MET0553	SRR3184387	16658285	HV08	Mb-R
HV08_14-05-14_Oc-R_Ss_sebaceous.fasta	HV08_14-05-14_Oc-R_Ss_sebaceous	MET0554	SRR3184389	16435165	HV08	Oc-R
HV08_14-05-14_Pc-R_Ss_moist.fasta	HV08_14-05-14_Pc-R_Ss_moist	MET0556	SRR3184392	4648403	HV08	Pc-R
HV08_14-05-14_Ra-R_Ss_sebaceous.fasta	HV08_14-05-14_Ra-R_Ss_sebaceous	MET0560	SRR3184396	10089521	HV08	Ra-R
HV08_14-05-14_Vf-R_Ss_dry.fasta	HV08_14-05-14_Vf-R_Ss_dry	MET0565	SRR3184495	14172091	HV08	Vf-R
HV09_13-01-17_Ac-R_Ss_moist.fasta	HV09_13-01-17_Ac-R_Ss_moist	MET0566	SRR3184497	1276058	HV09	Ac-R
HV09_13-01-17_Al-R_Ss_sebaceous.fasta	HV09_13-01-17_Al-R_Ss_sebaceous	MET0567	SRR3184498	589294	HV09	Al-R
HV09_13-01-17_Ba-C_Ss_sebaceous.fasta	HV09_13-01-17_Ba-C_Ss_sebaceous	MET0570	SRR3184500	1041322	HV09	Ba-C
HV09_13-01-17_Ch-R_Ss_sebaceous.fasta	HV09_13-01-17_Ch-R_Ss_sebaceous	MET0571	SRR3184502	753036	HV09	Ch-R
HV09_13-01-17_Ea-R_Sw_sebaceous.fasta	HV09_13-01-17_Ea-R_Sw_sebaceous	MET0572	SRR3184504	453922	HV09	Ea-R
HV09_13-01-17_Gb-C_Ss_sebaceous.fasta	HV09_13-01-17_Gb-C_Ss_sebaceous	MET0573	SRR3184506	3279678	HV09	Gb-C
HV09_13-01-17_Hp-R_Ss_dry.fasta	HV09_13-01-17_Hp-R_Ss_dry	MET0574	SRR3184508	8688831	HV09	Hp-R
HV09_13-01-17_Ic-R_Ss_moist.fasta	HV09_13-01-17_Ic-R_Ss_moist	MET0575	SRR3184778	240260	HV09	Ic-R
HV09_13-01-17_Id-R_Ss_moist.fasta	HV09_13-01-17_Id-R_Ss_moist	MET0576	SRR3184781	4869686	HV09	Id-R
HV09_13-01-17_Mb-C_Ss_sebaceous.fasta	HV09_13-01-17_Mb-C_Ss_sebaceous	MET0577	SRR3184784	2091760	HV09	Mb-C
HV09_13-01-17_Oc-C_Ss_sebaceous.fasta	HV09_13-01-17_Oc-C_Ss_sebaceous	MET0579	SRR3184786	2702387	HV09	Oc-C
HV09_13-01-17_Pc-R_Ss_moist.fasta	HV09_13-01-17_Pc-R_Ss_moist	MET0580	SRR3184788	1508338	HV09	Pc-R
HV09_13-01-17_Ra-R_Ss_sebaceous.fasta	HV09_13-01-17_Ra-R_Ss_sebaceous	MET0584	SRR3184793	895606	HV09	Ra-R
HV09_13-01-17_Vf-R_Ss_dry.fasta	HV09_13-01-17_Vf-R_Ss_dry	MET0589	SRR3184801	1066441	HV09	Vf-R
HV09_14-02-27_Ac-L_Ss_moist.fasta	HV09_14-02-27_Ac-L_Ss_moist	MET0590	SRR3184827	4242732	HV09	Ac-L
HV09_14-02-27_Al-R_Ss_sebaceous.fasta	HV09_14-02-27_Al-R_Ss_sebaceous	MET0591	SRR3184832	5506832	HV09	Al-R
HV09_14-02-27_Ba-R_Ss_sebaceous.fasta	HV09_14-02-27_Ba-R_Ss_sebaceous	MET0592	SRR3184837	4264827	HV09	Ba-R
HV09_14-02-27_Ch-R_Ss_sebaceous.fasta	HV09_14-02-27_Ch-R_Ss_sebaceous	MET0593	SRR3184843	1120214	HV09	Ch-R
HV09_14-02-27_Ea-R_Sw_sebaceous.fasta	HV09_14-02-27_Ea-R_Sw_sebaceous	MET0594	SRR3184846	3478547	HV09	Ea-R
HV09_14-02-27_Fh-R_Ss_sebaceous.fasta	HV09_14-02-27_Fh-R_Ss_sebaceous	MET0595	SRR3184848	8385024	HV09	Fh-R
HV09_14-02-27_Hp-L_Ss_dry.fasta	HV09_14-02-27_Hp-L_Ss_dry	MET0597	SRR3184851	10599412	HV09	Hp-L
HV09_14-02-27_Ic-R_Ss_moist.fasta	HV09_14-02-27_Ic-R_Ss_moist	MET0598	SRR3184852	1217386	HV09	Ic-R
HV09_14-02-27_Id-L_Ss_moist.fasta	HV09_14-02-27_Id-L_Ss_moist	MET0599	SRR3184857	13165674	HV09	Id-L
HV09_14-02-27_Mb-R_Ss_sebaceous.fasta	HV09_14-02-27_Mb-R_Ss_sebaceous	MET0600	SRR3184858	8844781	HV09	Mb-R
HV09_14-02-27_Oc-R_Ss_sebaceous.fasta	HV09_14-02-27_Oc-R_Ss_sebaceous	MET0601	SRR3184875	8794673	HV09	Oc-R
HV09_14-02-27_Pc-L_Ss_moist.fasta	HV09_14-02-27_Pc-L_Ss_moist	MET0602	SRR3184877	4312747	HV09	Pc-L
HV09_14-02-27_Ra-R_Ss_sebaceous.fasta	HV09_14-02-27_Ra-R_Ss_sebaceous	MET0608	SRR3184880	404081	HV09	Ra-R
HV09_14-02-27_Vf-L_Ss_dry.fasta	HV09_14-02-27_Vf-L_Ss_dry	MET0611	SRR3184892	4394683	HV09	Vf-L
HV09_14-04-04_Ac-R_Ss_moist.fasta	HV09_14-04-04_Ac-R_Ss_moist	MET0613	SRR3184898	12722585	HV09	Ac-R
HV09_14-04-04_Al-R_Ss_sebaceous.fasta	HV09_14-04-04_Al-R_Ss_sebaceous	MET0614	SRR3184899	3833490	HV09	Al-R
HV09_14-04-04_Ba-R_Ss_sebaceous.fasta	HV09_14-04-04_Ba-R_Ss_sebaceous	MET0615	SRR3184903	44228650	HV09	Ba-R
HV09_14-04-04_Ch-R_Ss_sebaceous.fasta	HV09_14-04-04_Ch-R_Ss_sebaceous	MET0616	SRR3184919	4139296	HV09	Ch-R
HV09_14-04-04_Ea-L_Sw_sebaceous.fasta	HV09_14-04-04_Ea-L_Sw_sebaceous	MET0617	SRR3184924	1892260	HV09	Ea-L
HV09_14-04-04_Fh-R_Ss_sebaceous.fasta	HV09_14-04-04_Fh-R_Ss_sebaceous	MET0618	SRR3184929	38224934	HV09	Fh-R
HV09_14-04-04_Hp-L_Ss_dry.fasta	HV09_14-04-04_Hp-L_Ss_dry	MET0620	SRR3184930	10337346	HV09	Hp-L
HV09_14-04-04_Ic-R_Ss_moist.fasta	HV09_14-04-04_Ic-R_Ss_moist	MET0621	SRR3184939	2883429	HV09	Ic-R
HV09_14-04-04_Id-L_Ss_moist.fasta	HV09_14-04-04_Id-L_Ss_moist	MET0622	SRR3184944	13717578	HV09	Id-L
HV09_14-04-04_Mb-R_Ss_sebaceous.fasta	HV09_14-04-04_Mb-R_Ss_sebaceous	MET0624	SRR3184945	1269866	HV09	Mb-R
HV09_14-04-04_Oc-R_Ss_sebaceous.fasta	HV09_14-04-04_Oc-R_Ss_sebaceous	MET0627	SRR3184947	5870274	HV09	Oc-R
HV09_14-04-04_Pc-R_Ss_moist.fasta	HV09_14-04-04_Pc-R_Ss_moist	MET0628	SRR3184952	9513630	HV09	Pc-R
HV09_14-04-04_Ra-R_Ss_sebaceous.fasta	HV09_14-04-04_Ra-R_Ss_sebaceous	MET0630	SRR3184981	1792568	HV09	Ra-R
HV09_14-04-04_Vf-R_Ss_dry.fasta	HV09_14-04-04_Vf-R_Ss_dry	MET0633	SRR3184989	15805483	HV09	Vf-R
HV10_13-02-14_Al-R_Ss_sebaceous.fasta	HV10_13-02-14_Al-R_Ss_sebaceous	MET0634	SRR3184998	1004138	HV10	Al-R
HV10_13-02-14_Ba-C_Ss_sebaceous.fasta	HV10_13-02-14_Ba-C_Ss_sebaceous	MET0635	SRR3185003	3577418	HV10	Ba-C
HV10_13-02-14_Ch-R_Ss_sebaceous.fasta	HV10_13-02-14_Ch-R_Ss_sebaceous	MET0636	SRR3185008	816740	HV10	Ch-R
HV10_13-02-14_Ea-R_Sw_sebaceous.fasta	HV10_13-02-14_Ea-R_Sw_sebaceous	MET0637	SRR3185010	1193551	HV10	Ea-R
HV10_13-02-14_Gb-C_Ss_sebaceous.fasta	HV10_13-02-14_Gb-C_Ss_sebaceous	MET0638	SRR3185012	163408	HV10	Gb-C
HV10_13-02-14_Hp-R_Ss_dry.fasta	HV10_13-02-14_Hp-R_Ss_dry	MET0639	SRR3185021	7311580	HV10	Hp-R
HV10_13-02-14_Ic-R_Ss_moist.fasta	HV10_13-02-14_Ic-R_Ss_moist	MET0640	SRR3185134	510822	HV10	Ic-R
HV10_13-02-14_Id-R_Ss_moist.fasta	HV10_13-02-14_Id-R_Ss_moist	MET0641	SRR3185139	11527531	HV10	Id-R
HV10_13-02-14_Mb-C_Ss_sebaceous.fasta	HV10_13-02-14_Mb-C_Ss_sebaceous	MET0642	SRR3185144	2001279	HV10	Mb-C
HV10_13-02-14_Oc-C_Ss_sebaceous.fasta	HV10_13-02-14_Oc-C_Ss_sebaceous	MET0643	SRR3185149	2475642	HV10	Oc-C
HV10_13-02-14_Pc-R_Ss_moist.fasta	HV10_13-02-14_Pc-R_Ss_moist	MET0646	SRR3185154	4529715	HV10	Pc-R
HV10_13-02-14_Ra-R_Ss_sebaceous.fasta	HV10_13-02-14_Ra-R_Ss_sebaceous	MET0648	SRR3185161	623864	HV10	Ra-R
HV10_13-02-14_Vf-R_Ss_dry.fasta	HV10_13-02-14_Vf-R_Ss_dry	MET0651	SRR3185170	2506803	HV10	Vf-R
HV10_14-03-21_Ac-R_Ss_moist.fasta	HV10_14-03-21_Ac-R_Ss_moist	MET0652	SRR3186823	3494143	HV10	Ac-R
HV10_14-03-21_Al-R_Ss_sebaceous.fasta	HV10_14-03-21_Al-R_Ss_sebaceous	MET0653	SRR3186832	2182731	HV10	Al-R
HV10_14-03-21_Ba-R_Ss_sebaceous.fasta	HV10_14-03-21_Ba-R_Ss_sebaceous	MET0654	SRR3186833	3781617	HV10	Ba-R
HV10_14-03-21_Ch-R_Ss_sebaceous.fasta	HV10_14-03-21_Ch-R_Ss_sebaceous	MET0655	SRR3186838	557280	HV10	Ch-R
HV10_14-03-21_Ea-R_Sw_sebaceous.fasta	HV10_14-03-21_Ea-R_Sw_sebaceous	MET0656	SRR3186843	397479	HV10	Ea-R
HV10_14-03-21_Fh-R_Ss_sebaceous.fasta	HV10_14-03-21_Fh-R_Ss_sebaceous	MET0657	SRR3186848	1889883	HV10	Fh-R
HV10_14-03-21_Hp-R_Ss_dry.fasta	HV10_14-03-21_Hp-R_Ss_dry	MET0658	SRR3186852	5702715	HV10	Hp-R
HV10_14-03-21_Ic-R_Ss_moist.fasta	HV10_14-03-21_Ic-R_Ss_moist	MET0659	SRR3186861	5386147	HV10	Ic-R
HV10_14-03-21_Id-R_Ss_moist.fasta	HV10_14-03-21_Id-R_Ss_moist	MET0660	SRR3186866	3514529	HV10	Id-R
HV10_14-03-21_Mb-R_Ss_sebaceous.fasta	HV10_14-03-21_Mb-R_Ss_sebaceous	MET0661	SRR3186867	4381794	HV10	Mb-R
HV10_14-03-21_Oc-R_Ss_sebaceous.fasta	HV10_14-03-21_Oc-R_Ss_sebaceous	MET0662	SRR3187092	3887020	HV10	Oc-R
HV10_14-03-21_Pc-R_Ss_moist.fasta	HV10_14-03-21_Pc-R_Ss_moist	MET0665	SRR3187093	20015694	HV10	Pc-R
HV10_14-03-21_Ra-R_Ss_sebaceous.fasta	HV10_14-03-21_Ra-R_Ss_sebaceous	MET0667	SRR3187095	2411378	HV10	Ra-R
HV10_14-03-21_Vf-R_Ss_dry.fasta	HV10_14-03-21_Vf-R_Ss_dry	MET0670	SRR3187101	4412598	HV10	Vf-R
HV10_14-05-05_Ac-R_Ss_moist.fasta	HV10_14-05-05_Ac-R_Ss_moist	MET0671	SRR3187106	1997233	HV10	Ac-R
HV10_14-05-05_Al-R_Ss_sebaceous.fasta	HV10_14-05-05_Al-R_Ss_sebaceous	MET0672	SRR3187110	2855490	HV10	Al-R
HV10_14-05-05_Ba-R_Ss_sebaceous.fasta	HV10_14-05-05_Ba-R_Ss_sebaceous	MET0673	SRR3187112	2972732	HV10	Ba-R
HV10_14-05-05_Ch-R_Ss_sebaceous.fasta	HV10_14-05-05_Ch-R_Ss_sebaceous	MET0674	SRR3187113	754260	HV10	Ch-R
HV10_14-05-05_Ea-R_Sw_sebaceous.fasta	HV10_14-05-05_Ea-R_Sw_sebaceous	MET0675	SRR3187119	869743	HV10	Ea-R
HV10_14-05-05_Fh-R_Ss_sebaceous.fasta	HV10_14-05-05_Fh-R_Ss_sebaceous	MET0676	SRR3187120	313996	HV10	Fh-R
HV10_14-05-05_Hp-R_Ss_dry.fasta	HV10_14-05-05_Hp-R_Ss_dry	MET0677	SRR3187122	6628938	HV10	Hp-R
HV10_14-05-05_Ic-R_Ss_moist.fasta	HV10_14-05-05_Ic-R_Ss_moist	MET0678	SRR3187131	4678113	HV10	Ic-R
HV10_14-05-05_Id-R_Ss_moist.fasta	HV10_14-05-05_Id-R_Ss_moist	MET0679	SRR3187132	10844390	HV10	Id-R
HV10_14-05-05_Mb-R_Ss_sebaceous.fasta	HV10_14-05-05_Mb-R_Ss_sebaceous	MET0680	SRR3187133	3433214	HV10	Mb-R
HV10_14-05-05_Oc-R_Ss_sebaceous.fasta	HV10_14-05-05_Oc-R_Ss_sebaceous	MET0681	SRR3187139	1697924	HV10	Oc-R
HV10_14-05-05_Pc-R_Ss_moist.fasta	HV10_14-05-05_Pc-R_Ss_moist	MET0684	SRR3187144	21241550	HV10	Pc-R
HV10_14-05-05_Ra-R_Ss_sebaceous.fasta	HV10_14-05-05_Ra-R_Ss_sebaceous	MET0686	SRR3187183	2613052	HV10	Ra-R
HV10_14-05-05_Vf-R_Ss_dry.fasta	HV10_14-05-05_Vf-R_Ss_dry	MET0689	SRR3187202	22964130	HV10	Vf-R
HV11_13-04-29_Ac-R_Ss_moist.fasta	HV11_13-04-29_Ac-R_Ss_moist	MET0690	SRR3187207	6678949	HV11	Ac-R
HV11_13-04-29_Al-R_Ss_sebaceous.fasta	HV11_13-04-29_Al-R_Ss_sebaceous	MET0691	SRR3187216	1955962	HV11	Al-R
HV11_13-04-29_Ba-C_Ss_sebaceous.fasta	HV11_13-04-29_Ba-C_Ss_sebaceous	MET0692	SRR3187221	8570669	HV11	Ba-C
HV11_13-04-29_Ch-R_Ss_sebaceous.fasta	HV11_13-04-29_Ch-R_Ss_sebaceous	MET0693	SRR3187222	1890073	HV11	Ch-R
HV11_13-04-29_Ea-R_Sw_sebaceous.fasta	HV11_13-04-29_Ea-R_Sw_sebaceous	MET0694	SRR3187227	508870	HV11	Ea-R
HV11_13-04-29_Gb-C_Ss_sebaceous.fasta	HV11_13-04-29_Gb-C_Ss_sebaceous	MET0695	SRR3187232	890670	HV11	Gb-C
HV11_13-04-29_Hp-R_Ss_dry.fasta	HV11_13-04-29_Hp-R_Ss_dry	MET0696	SRR3187422	14651618	HV11	Hp-R
HV11_13-04-29_Ic-R_Ss_moist.fasta	HV11_13-04-29_Ic-R_Ss_moist	MET0697	SRR3187431	1699388	HV11	Ic-R
HV11_13-04-29_Id-R_Ss_moist.fasta	HV11_13-04-29_Id-R_Ss_moist	MET0698	SRR3187432	2848699	HV11	Id-R
HV11_13-04-29_Mb-C_Ss_sebaceous.fasta	HV11_13-04-29_Mb-C_Ss_sebaceous	MET0699	SRR3187433	2455669	HV11	Mb-C
HV11_13-04-29_Oc-C_Ss_sebaceous.fasta	HV11_13-04-29_Oc-C_Ss_sebaceous	MET0700	SRR3187434	1738106	HV11	Oc-C
HV11_13-04-29_Pc-R_Ss_moist.fasta	HV11_13-04-29_Pc-R_Ss_moist	MET0703	SRR3187439	4646333	HV11	Pc-R
HV11_13-04-29_Ra-R_Ss_sebaceous.fasta	HV11_13-04-29_Ra-R_Ss_sebaceous	MET0705	SRR3187449	818682	HV11	Ra-R
HV11_13-04-29_Vf-R_Ss_dry.fasta	HV11_13-04-29_Vf-R_Ss_dry	MET0708	SRR3187735	1190910	HV11	Vf-R
HV11_14-03-05_Ac-R_Ss_moist.fasta	HV11_14-03-05_Ac-R_Ss_moist	MET0709	SRR3187740	6148573	HV11	Ac-R
HV11_14-03-05_Al-R_Ss_sebaceous.fasta	HV11_14-03-05_Al-R_Ss_sebaceous	MET0710	SRR3187749	851584	HV11	Al-R
HV11_14-03-05_Ba-R_Ss_sebaceous.fasta	HV11_14-03-05_Ba-R_Ss_sebaceous	MET0711	SRR3187750	16943799	HV11	Ba-R
HV11_14-03-05_Ch-R_Ss_sebaceous.fasta	HV11_14-03-05_Ch-R_Ss_sebaceous	MET0712	SRR3187751	1080717	HV11	Ch-R
HV11_14-03-05_Ea-R_Sw_sebaceous.fasta	HV11_14-03-05_Ea-R_Sw_sebaceous	MET0713	SRR3187753	2623830	HV11	Ea-R
HV11_14-03-05_Fh-R_Ss_sebaceous.fasta	HV11_14-03-05_Fh-R_Ss_sebaceous	MET0714	SRR3187754	845016	HV11	Fh-R
HV11_14-03-05_Hp-R_Ss_dry.fasta	HV11_14-03-05_Hp-R_Ss_dry	MET0715	SRR3187763	26858771	HV11	Hp-R
HV11_14-03-05_Ic-R_Ss_moist.fasta	HV11_14-03-05_Ic-R_Ss_moist	MET0716	SRR3187772	4436678	HV11	Ic-R
HV11_14-03-05_Id-R_Ss_moist.fasta	HV11_14-03-05_Id-R_Ss_moist	MET0717	SRR3187773	12539323	HV11	Id-R
HV11_14-03-05_Mb-R_Ss_sebaceous.fasta	HV11_14-03-05_Mb-R_Ss_sebaceous	MET0718	SRR3188118	16490552	HV11	Mb-R
HV11_14-03-05_Oc-R_Ss_sebaceous.fasta	HV11_14-03-05_Oc-R_Ss_sebaceous	MET0719	SRR3188124	13297566	HV11	Oc-R
HV11_14-03-05_Pc-R_Ss_moist.fasta	HV11_14-03-05_Pc-R_Ss_moist	MET0722	SRR3188125	2841364	HV11	Pc-R
HV11_14-03-05_Ra-R_Ss_sebaceous.fasta	HV11_14-03-05_Ra-R_Ss_sebaceous	MET0724	SRR3188128	1245116	HV11	Ra-R
HV11_14-03-05_Vf-L_Ss_dry.fasta	HV11_14-03-05_Vf-L_Ss_dry	MET0727	SRR3188139	3482867	HV11	Vf-L
HV11_14-04-14_Ac-R_Ss_moist.fasta	HV11_14-04-14_Ac-R_Ss_moist	MET0728	SRR3188145	8839037	HV11	Ac-R
HV11_14-04-14_Al-R_Ss_sebaceous.fasta	HV11_14-04-14_Al-R_Ss_sebaceous	MET0729	SRR3188154	1463028	HV11	Al-R
HV11_14-04-14_Ba-R_Ss_sebaceous.fasta	HV11_14-04-14_Ba-R_Ss_sebaceous	MET0730	SRR3188275	17798111	HV11	Ba-R
HV11_14-04-14_Ch-R_Ss_sebaceous.fasta	HV11_14-04-14_Ch-R_Ss_sebaceous	MET0731	SRR3188276	596836	HV11	Ch-R
HV11_14-04-14_Ea-R_Sw_sebaceous.fasta	HV11_14-04-14_Ea-R_Sw_sebaceous	MET0732	SRR3188277	442871	HV11	Ea-R
HV11_14-04-14_Fh-R_Ss_sebaceous.fasta	HV11_14-04-14_Fh-R_Ss_sebaceous	MET0733	SRR3188278	1487387	HV11	Fh-R
HV11_14-04-14_Hp-R_Ss_dry.fasta	HV11_14-04-14_Hp-R_Ss_dry	MET0734	SRR3188287	2695996	HV11	Hp-R
HV11_14-04-14_Ic-R_Ss_moist.fasta	HV11_14-04-14_Ic-R_Ss_moist	MET0735	SRR3188289	12714032	HV11	Ic-R
HV11_14-04-14_Id-L_Ss_moist.fasta	HV11_14-04-14_Id-L_Ss_moist	MET0736	SRR3188290	3868795	HV11	Id-L
HV11_14-04-14_Mb-R_Ss_sebaceous.fasta	HV11_14-04-14_Mb-R_Ss_sebaceous	MET0737	SRR3188291	11200056	HV11	Mb-R
HV11_14-04-14_Oc-R_Ss_sebaceous.fasta	HV11_14-04-14_Oc-R_Ss_sebaceous	MET0738	SRR3188292	4074580	HV11	Oc-R
HV11_14-04-14_Pc-L_Ss_moist.fasta	HV11_14-04-14_Pc-L_Ss_moist	MET0742	SRR3188293	6824844	HV11	Pc-L
HV11_14-04-14_Ra-R_Ss_sebaceous.fasta	HV11_14-04-14_Ra-R_Ss_sebaceous	MET0744	SRR3188750	1928270	HV11	Ra-R
HV11_14-04-14_Vf-R_Ss_dry.fasta	HV11_14-04-14_Vf-R_Ss_dry	MET0747	SRR3188759	19776520	HV11	Vf-R
HV12_13-05-22_Ac-R_Ss_moist.fasta	HV12_13-05-22_Ac-R_Ss_moist	MET0748	SRR3188768	5937461	HV12	Ac-R
HV12_13-05-22_Al-R_Ss_sebaceous.fasta	HV12_13-05-22_Al-R_Ss_sebaceous	MET0749	SRR3188769	534327	HV12	Al-R
HV12_13-05-22_Ba-C_Ss_sebaceous.fasta	HV12_13-05-22_Ba-C_Ss_sebaceous	MET0750	SRR3188774	4175387	HV12	Ba-C
HV12_13-05-22_Ch-R_Ss_sebaceous.fasta	HV12_13-05-22_Ch-R_Ss_sebaceous	MET0751	SRR3188779	270604	HV12	Ch-R
HV12_13-05-22_Ea-R_Sw_sebaceous.fasta	HV12_13-05-22_Ea-R_Sw_sebaceous	MET0752	SRR3188784	2171325	HV12	Ea-R
HV12_13-05-22_Gb-C_Ss_sebaceous.fasta	HV12_13-05-22_Gb-C_Ss_sebaceous	MET0753	SRR3189130	1820730	HV12	Gb-C
HV12_13-05-22_Hp-R_Ss_dry.fasta	HV12_13-05-22_Hp-R_Ss_dry	MET0754	SRR3189139	14297588	HV12	Hp-R
HV12_13-05-22_Ic-R_Ss_moist.fasta	HV12_13-05-22_Ic-R_Ss_moist	MET0755	SRR3189140	1431132	HV12	Ic-R
HV12_13-05-22_Id-R_Ss_moist.fasta	HV12_13-05-22_Id-R_Ss_moist	MET0756	SRR3189145	11418293	HV12	Id-R
HV12_13-05-22_Mb-C_Ss_sebaceous.fasta	HV12_13-05-22_Mb-C_Ss_sebaceous	MET0757	SRR3189150	5048600	HV12	Mb-C
HV12_13-05-22_Oc-C_Ss_sebaceous.fasta	HV12_13-05-22_Oc-C_Ss_sebaceous	MET0760	SRR3189155	3296965	HV12	Oc-C
HV12_13-05-22_Pc-R_Ss_moist.fasta	HV12_13-05-22_Pc-R_Ss_moist	MET0761	SRR3189160	7295879	HV12	Pc-R
HV12_13-05-22_Ra-R_Ss_sebaceous.fasta	HV12_13-05-22_Ra-R_Ss_sebaceous	MET0763	SRR3189170	481152	HV12	Ra-R
HV12_13-05-22_Vf-R_Ss_dry.fasta	HV12_13-05-22_Vf-R_Ss_dry	MET0766	SRR3189383	3058122	HV12	Vf-R
HV12_14-04-11_Ac-R_Ss_moist.fasta	HV12_14-04-11_Ac-R_Ss_moist	MET0767	SRR3189392	3288839	HV12	Ac-R
HV12_14-04-11_Al-R_Ss_sebaceous.fasta	HV12_14-04-11_Al-R_Ss_sebaceous	MET0768	SRR3189393	1950544	HV12	Al-R
HV12_14-04-11_Ch-R_Ss_sebaceous.fasta	HV12_14-04-11_Ch-R_Ss_sebaceous	MET0769	SRR3189398	4098855	HV12	Ch-R
HV12_14-04-11_Ea-R_Sw_sebaceous.fasta	HV12_14-04-11_Ea-R_Sw_sebaceous	MET0770	SRR3189403	3459660	HV12	Ea-R
HV12_14-04-11_Fh-R_Ss_sebaceous.fasta	HV12_14-04-11_Fh-R_Ss_sebaceous	MET0771	SRR3189408	3132885	HV12	Fh-R
HV12_14-04-11_Hp-R_Ss_dry.fasta	HV12_14-04-11_Hp-R_Ss_dry	MET0772	SRR3189410	4946022	HV12	Hp-R
HV12_14-04-11_Ic-R_Ss_moist.fasta	HV12_14-04-11_Ic-R_Ss_moist	MET0773	SRR3189419	8770486	HV12	Ic-R
HV12_14-04-11_Id-R_Ss_moist.fasta	HV12_14-04-11_Id-R_Ss_moist	MET0774	SRR3189424	17924633	HV12	Id-R
HV12_14-04-11_Mb-R_Ss_sebaceous.fasta	HV12_14-04-11_Mb-R_Ss_sebaceous	MET0775	SRR3191602	3720668	HV12	Mb-R
HV12_14-04-11_Oc-R_Ss_sebaceous.fasta	HV12_14-04-11_Oc-R_Ss_sebaceous	MET0776	SRR3191603	31421086	HV12	Oc-R
HV12_14-04-11_Pc-R_Ss_moist.fasta	HV12_14-04-11_Pc-R_Ss_moist	MET0779	SRR3191608	10355234	HV12	Pc-R
HV12_14-04-11_Ra-R_Ss_sebaceous.fasta	HV12_14-04-11_Ra-R_Ss_sebaceous	MET0781	SRR3191622	1554816	HV12	Ra-R
HV12_14-04-11_Vf-R_Ss_dry.fasta	HV12_14-04-11_Vf-R_Ss_dry	MET0784	SRR3191637	32868281	HV12	Vf-R
HV12_14-05-16_Ac-R_Ss_moist.fasta	HV12_14-05-16_Ac-R_Ss_moist	MET0785	SRR3191642	3918065	HV12	Ac-R
HV12_14-05-16_Al-R_Ss_sebaceous.fasta	HV12_14-05-16_Al-R_Ss_sebaceous	MET0786	SRR3191646	2733985	HV12	Al-R
HV12_14-05-16_Ba-R_Ss_sebaceous.fasta	HV12_14-05-16_Ba-R_Ss_sebaceous	MET0787	SRR3191652	2748801	HV12	Ba-R
HV12_14-05-16_Ch-R_Ss_sebaceous.fasta	HV12_14-05-16_Ch-R_Ss_sebaceous	MET0788	SRR3191653	2118144	HV12	Ch-R
HV12_14-05-16_Ea-R_Sw_sebaceous.fasta	HV12_14-05-16_Ea-R_Sw_sebaceous	MET0789	SRR3191656	2895480	HV12	Ea-R
HV12_14-05-16_Fh-R_Ss_sebaceous.fasta	HV12_14-05-16_Fh-R_Ss_sebaceous	MET0790	SRR3191660	3341723	HV12	Fh-R
HV12_14-05-16_Hp-R_Ss_dry.fasta	HV12_14-05-16_Hp-R_Ss_dry	MET0791	SRR3191662	8534554	HV12	Hp-R
HV12_14-05-16_Ic-R_Ss_moist.fasta	HV12_14-05-16_Ic-R_Ss_moist	MET0792	SRR3191665	8316474	HV12	Ic-R
HV12_14-05-16_Id-R_Ss_moist.fasta	HV12_14-05-16_Id-R_Ss_moist	MET0793	SRR3191669	33904685	HV12	Id-R
HV12_14-05-16_Mb-R_Ss_sebaceous.fasta	HV12_14-05-16_Mb-R_Ss_sebaceous	MET0794	SRR3191670	1931617	HV12	Mb-R
HV12_14-05-16_Oc-R_Ss_sebaceous.fasta	HV12_14-05-16_Oc-R_Ss_sebaceous	MET0795	SRR3191673	4110072	HV12	Oc-R
HV12_14-05-16_Pc-R_Ss_moist.fasta	HV12_14-05-16_Pc-R_Ss_moist	MET0796	SRR3191677	2203739	HV12	Pc-R
HV12_14-05-16_Ra-R_Ss_sebaceous.fasta	HV12_14-05-16_Ra-R_Ss_sebaceous	MET0798	SRR3191699	2971655	HV12	Ra-R
HV12_14-05-16_Vf-R_Ss_dry.fasta	HV12_14-05-16_Vf-R_Ss_dry	MET0801	SRR3191716	38659808	HV12	Vf-R

## Sheet: Supplementary Table2
The individual-specific k-mers
ID	HV01	HV02	HV03	HV04	HV05	HV06	HV07	HV08	HV09	HV10	HV11	HV12
Number of samples	43	41	42	40	37	48	40	42	42	41	42	41
Number of training samples	30	30	30	30	25	32	30	30	30	30	30	30
Number of testing samples	13	11	12	10	12	16	10	12	12	11	12	11
ASS threshold	0.8	0.8	0.8	0.9	0.8	0.8	0.9	0.9	0.9	0.9	0.9	0.9
Number of identified individual-specific 31-mers on training set	14452	16740	2402	4225	3549	26472	1894	29115	17420	19552	37374	7126
Number of individual-specific 31-mers obtain ASS larger than 0.8 in testing set	10084	9104	1704	3771	1389	18946	1884	26911	15690	17563	35198	6969
ASS>0.8 in testing	0.697758	0.543847	0.709409	0.892544	0.391378	0.7157	0.99472	0.9243	0.900689	0.898271	0.941778	0.977968
ASS>0.8 in T2	0.6063	0.5098	0.7124	0.8823	0.3386	0.7434	0.9645	0.967	0.9123	0.9023	0.9286	0.9663
ASS>0.8 in T3	0.5976	0.5276	0.6546	0.8745	0.3082	0.7221	0.9535	0.9301	0.9238	0.8863	0.9135	0.9578
ASS>0.8 on bodysite testing	0.6534	0.5572	0.6994	0.8923	0.2987	0.7323	0.9857	0.988	0.8973	0.9291	0.9123	0.9667

## Sheet: Supplementary Table3
SRR	description	file_name
SRR059348	G_DNA_Posterior fornix(2010)	F_Posterior fornix
SRR346677	G_DNA_Anterior nares(2010)	F_Anterior nares
SRR353625	G_DNA_R_Retroauricular crease(2010)	F_R_Retroauricular crease
SRR532013	G_DNA_L_Retroauricular crease	F_L_Retroauricular crease
SRR514325	G_DNA_R_Antecubital fossa	F_R_Antecubital fossa
SRR059364	G_DNA_Anterior nares(2010)	M_Anterior nares
SRR346688	G_DNA_L_Retroauricular crease(2011)	M_2011_L_Retroauricular crease
SRR061926	G_DNA_R_Retroauricular crease(2010)	M_2010_R_Retroauricular crease
SRR346716	G_DNA_R_Retroauricular crease(2011)	M_2011_R_Retroauricular crease
SRR540919	G_DNA_L_Retroauricular crease(2012)	M_2012_L_Retroauricular crease
